# Supplementary material for: A second monoclinic polymorph of 2-[2-(4-meth­oxy­phen­yl)hydrazinyl­idene]-1,3-diphenyl­propane-1,3-dione
Source: Acta Crystallogr Sect E Struct Rep Online. 2011 Jun 30;67(Pt 7):o1830–1. doi: 10.1107/S1600536811024445 (PMC3151915; doi:10.1107/S1600536811024445)
Supplement: Supplementary file 1 [file e-67-o1830-sup1.cif]

##############################################################################
#                                                                            #
# This CIF contains the data in a paper accepted for publication in          #
# Acta Crystallographica Section E. It conforms to the requirements of       #
# Notes for Authors for Acta Crystallographica Section E, and has been       #
# peer reviewed under the auspices of the IUCr Commission on Journals.       #
#                                                                            #
# Full details of the Crystallographic Information File format               #
# are given in the paper "The Crystallographic Information File (CIF):       #
# a New Standard Archive File for Crystallography" by S. R. Hall, F. H.      #
# Allen and I. D. Brown [Acta Cryst. (1991), A47, 655-685].                  #
#                                                                            #
# The current version of the core CIF dictionary is obtainable from          #
# ftp://ftp.iucr.org/pub/cif_core.dic.                                       #
#                                                                            #
# Software is freely available for graphical display of the structure(s)     #
# in this CIF. For information consult the CIF software page                 #
# http://www.iucr.org/resources/cif/software.                                #
#                                                                            #
# This file may be used for bona fide research purposes within the           #
# scientific community so long as proper attribution is given to the journal # 
# article from which it was obtained.                                        #
#                                                                            #
##############################################################################
data_global
_audit_creation_method     'PLATON <TABLE ACC> option'
_journal_date_recd_electronic     2011-06-17
_journal_date_accepted     2011-06-21
_journal_name_full     'Acta Crystallographica, Section E'
_journal_year     2011
_journal_volume     67
_journal_issue      7
_journal_page_first     o1830
_journal_page_last     o1831
_journal_paper_category     QO
_journal_coeditor_code     ZS2122
_publ_contact_author_name     'Luis Alvarez-Thon'
_publ_contact_author_address
;
Departamento de Ciencias F\'isicas, Universidad Andr\'es Bello, Rep\'ublica
220, Santiago de Chile, Chile
;
_publ_contact_author_email     'lalvarez@unab.cl'
_publ_contact_author_fax     ?
_publ_contact_author_phone     ?
_publ_section_title
;
A second monoclinic polymorph of
2-[2-(4-methoxyphenyl)hydrazinylidene]-1,3-diphenylpropane-1,3-dione
;
loop_
    _publ_author_name
    _publ_author_footnote
    _publ_author_address
    'Bustos, Carlos' .
;
Instituto de Ciencias Qu\'imicas
Universidad Austral de Chile
Avda. Los Robles s/n
Campus Isla Teja
Casilla 567
Valdivia
Chile
;
    'Alvarez-Thon, Luis' .
;
Departamento de Ciencias F\'isicas
Universidad Andres Bello
Avda. Rep\'ublica 220
Santiago de Chile
Chile
;
    'Daniela Barr\'ia' .
;
Instituto de Ciencias Qu\'imicas
Universidad Austral de Chile
Avda. Los Robles s/n
Campus Isla Teja
Casilla 567
Valdivia
Chile
;
    'Juan-Guillermo C\'arcamo' .
;
Instituto de Ciencias Moleculares y Microbiolog\'ia
Universidad Austral de Chile
Avda. Los Robles s/n
Campus Isla Teja
Casilla 567
Valdivia
Chile
;
    'Garland, Maria Teresa' .
;
Laboratorio de Cristalograf\'ia
Departamento de F\'isica
Facultad de Ciencias F\'isicas y Matem\'aticas
Universidad de Chile
Av. Blanco Encalada 2008, Santiago de Chile
Chile
;
data_I
_chemical_name_systematic
;
2-[2-(4-methoxyphenyl)hydrazinylidene]-1,3-diphenylpropane-1,3-dione
;
_chemical_name_common     ?
_chemical_formula_moiety     'C22 H18 N2 O3'
_chemical_formula_sum     'C22 H18 N2 O3'
_chemical_formula_structural     ?
_chemical_formula_iupac     'C22 H18 N2 O3'
_chemical_formula_weight     358.38
_chemical_melting_point     ?
_symmetry_cell_setting     monoclinic
_symmetry_space_group_name_H-M     'P 21/c'
_symmetry_space_group_name_Hall     '-P 2ybc'
loop_
    _symmetry_equiv_pos_site_id
    _symmetry_equiv_pos_as_xyz
    1 x,y,z
    2 -x,1/2+y,1/2-z
    3 -x,-y,-z
    4 x,1/2-y,1/2+z
_cell_length_a     12.3045(11)
_cell_length_b     11.0550(10)
_cell_length_c     14.2435(13)
_cell_angle_alpha     90
_cell_angle_beta     113.6830(10)
_cell_angle_gamma     90
_cell_volume     1774.3(3)
_cell_formula_units_Z     4
_cell_measurement_reflns_used     999
_cell_measurement_theta_min     1.81
_cell_measurement_theta_max     26.37
_cell_measurement_temperature     150
_cell_special_details
;
;
_exptl_crystal_description     'polyhedron'
_exptl_crystal_colour     'orange'
_exptl_crystal_size_max     0.52
_exptl_crystal_size_mid     0.26
_exptl_crystal_size_min     0.15
_exptl_crystal_size_rad     ?
_exptl_crystal_density_diffrn     1.342
_exptl_crystal_density_meas     ?
_exptl_crystal_density_method     'not measured'
_exptl_crystal_F_000     752
_exptl_absorpt_coefficient_mu     0.090
_exptl_absorpt_correction_type     none
_exptl_absorpt_process_details     ?
_exptl_absorpt_correction_T_min     ?
_exptl_absorpt_correction_T_max     ?
_exptl_special_details
;
;
_diffrn_ambient_temperature     150
_diffrn_radiation_type     'MoK\a'
_diffrn_radiation_wavelength     0.71073
_diffrn_radiation_source     'fine-focus sealed tube'
_diffrn_radiation_monochromator     graphite
_diffrn_measurement_device_type
                'Bruker D8 Discover diffractometer with SMART CCD area detector'
_diffrn_measurement_method     '\f and \w'
_diffrn_detector_area_resol_mean     ?
_diffrn_reflns_number     10646
_diffrn_reflns_av_R_equivalents     0.0358
_diffrn_reflns_av_sigmaI/netI     0.0334
_diffrn_reflns_theta_min     1.81
_diffrn_reflns_theta_max     26.37
_diffrn_reflns_theta_full     26.37
_diffrn_measured_fraction_theta_max     0.991
_diffrn_measured_fraction_theta_full     0.991
_diffrn_reflns_limit_h_min     -14
_diffrn_reflns_limit_h_max     15
_diffrn_reflns_limit_k_min     -13
_diffrn_reflns_limit_k_max     13
_diffrn_reflns_limit_l_min     -17
_diffrn_reflns_limit_l_max     17
_diffrn_reflns_reduction_process
;
;
_refine_special_details
;
Refinement on <i>F</i>^2^ for ALL reflections except those flagged by the user
for potential systematic errors. Weighted <i>R</i>-factors <i>wR</i> and all
goodnesses of fit <i>S</i> are based on <i>F</i>^2^, conventional
<i>R</i>-factors <i>R</i> are based on <i>F</i>, with <i>F</i> set to zero for
negative <i>F</i>^2^. The observed criterion of <i>F</i>^2^ > \s(<i>F</i>^2^)
is used only for calculating -<i>R</i>-factor-obs <i>etc</i>. and is not
relevant to the choice of reflections for refinement. <i>R</i>-factors based
on <i>F</i>^2^ are statistically about twice as large as those based on
<i>F</i>, and <i>R</i>-factors based on ALL data will be even larger.
;
_reflns_number_total     3600
_reflns_number_gt     2894
_reflns_threshold_expression     I>2\s(I)
_refine_ls_structure_factor_coef     Fsqd
_refine_ls_matrix_type     full
_refine_ls_R_factor_all     0.0476
_refine_ls_R_factor_gt     0.0391
_refine_ls_wR_factor_gt     0.0990
_refine_ls_wR_factor_ref     0.1051
_refine_ls_goodness_of_fit_ref     1.035
_refine_ls_restrained_S_all     1.035
_refine_ls_number_reflns     3600
_refine_ls_number_parameters     249
_refine_ls_number_restraints     0
_refine_ls_number_constraints     ?
_refine_ls_hydrogen_treatment     mixed
_refine_ls_weighting_scheme     calc
_refine_ls_weighting_details
         'calc w=1/[\s^2^(Fo^2^)+(0.0610P)^2^]         where P=(Fo^2^+2Fc^2^)/3'
_atom_sites_solution_hydrogens     geom
_atom_sites_solution_primary     direct
_atom_sites_solution_secondary     difmap
_refine_ls_shift/su_max     0.001
_refine_ls_shift/su_mean     0.000
_refine_diff_density_max     0.263
_refine_diff_density_min     -0.181
_refine_ls_extinction_method     'none'
_refine_ls_abs_structure_details     ?
_refine_ls_abs_structure_Flack     .
loop_
    _atom_type_symbol
    _atom_type_description
    _atom_type_scat_dispersion_real
    _atom_type_scat_dispersion_imag
    _atom_type_scat_source
    C C 0.0033 0.0016 ' International Tables Vol C Tables 4.2.6.8 and 6.1.1.4'
    H H 0.0000 0.0000 ' International Tables Vol C Tables 4.2.6.8 and 6.1.1.4'
    N N 0.0061 0.0033 ' International Tables Vol C Tables 4.2.6.8 and 6.1.1.4'
    O O 0.0106 0.0060 ' International Tables Vol C Tables 4.2.6.8 and 6.1.1.4'
_computing_data_collection     'SMART (Bruker, 2001)'
_computing_cell_refinement     'SAINT (Bruker, 2000)'
_computing_data_reduction     'SAINT (Bruker, 2000)'
_computing_structure_solution     'SHELXS97 (Sheldrick, 2008)'
_computing_structure_refinement     'SHELXL97 (Sheldrick, 2008)'
_computing_molecular_graphics     'XP in <i>SHELXTL-PC</i> (Sheldrick, 2008)'
_computing_publication_material
           'PLATON (Spek, 2009) and <i>Mercury</i> (Macrae <i>et al.</i>, 2006)'
loop_
    _atom_site_type_symbol
    _atom_site_label
    _atom_site_fract_x
    _atom_site_fract_y
    _atom_site_fract_z
    _atom_site_U_iso_or_equiv
    _atom_site_thermal_displace_type
    _atom_site_calc_flag
    _atom_site_refinement_flags
    _atom_site_occupancy
    O O1 0.23194(8) -0.07143(8) 0.87203(6) 0.0383(3) Uani . . 1.000
    O O2 0.49696(7) 0.03714(8) 1.12916(6) 0.0323(3) Uani . . 1.000
    O O3 0.72539(8) 0.62118(8) 0.93267(6) 0.0344(3) Uani . . 1.000
    N N1 0.39904(9) 0.18280(9) 0.94790(7) 0.0266(3) Uani . . 1.000
    N N2 0.50300(9) 0.22036(9) 1.01218(8) 0.0266(3) Uani . . 1.000
    C C1 0.31024(11) -0.05076(11) 1.09863(9) 0.0270(4) Uani . . 1.000
    C C2 0.35221(12) -0.15824(11) 1.15131(9) 0.0300(4) Uani . . 1.000
    C C3 0.27939(13) -0.22881(12) 1.18252(10) 0.0376(4) Uani . . 1.000
    C C4 0.16617(13) -0.18947(13) 1.16436(10) 0.0410(5) Uani . . 1.000
    C C5 0.12488(12) -0.08089(13) 1.11449(10) 0.0390(5) Uani . . 1.000
    C C6 0.19590(11) -0.01201(12) 1.08006(9) 0.0329(4) Uani . . 1.000
    C C7 0.39245(11) 0.02418(11) 1.06834(9) 0.0266(4) Uani . . 1.000
    C C8 0.34628(10) 0.08883(11) 0.96964(9) 0.0261(3) Uani . . 1.000
    C C9 0.24507(11) 0.03874(11) 0.88019(9) 0.0283(4) Uani . . 1.000
    C C10 0.16409(10) 0.12118(11) 0.79933(9) 0.0285(4) Uani . . 1.000
    C C11 0.10610(11) 0.07481(12) 0.69998(9) 0.0341(4) Uani . . 1.000
    C C12 0.02797(12) 0.14692(14) 0.62317(10) 0.0401(5) Uani . . 1.000
    C C13 0.00466(12) 0.26359(14) 0.64446(10) 0.0431(5) Uani . . 1.000
    C C14 0.06158(12) 0.31001(13) 0.74235(10) 0.0401(5) Uani . . 1.000
    C C15 0.14183(11) 0.23937(12) 0.81968(10) 0.0322(4) Uani . . 1.000
    C C16 0.55535(10) 0.32336(11) 0.98885(9) 0.0246(4) Uani . . 1.000
    C C17 0.49391(10) 0.39449(10) 0.90350(9) 0.0260(4) Uani . . 1.000
    C C18 0.54880(11) 0.49364(11) 0.88215(9) 0.0277(4) Uani . . 1.000
    C C19 0.66431(11) 0.52350(11) 0.94650(9) 0.0272(4) Uani . . 1.000
    C C20 0.72508(11) 0.45238(11) 1.03236(9) 0.0292(4) Uani . . 1.000
    C C21 0.67143(11) 0.35237(11) 1.05282(9) 0.0282(4) Uani . . 1.000
    C C22 0.66773(12) 0.69076(11) 0.84126(9) 0.0338(4) Uani . . 1.000
    H H1 0.5436(12) 0.1775(13) 1.0677(11) 0.041(4) Uiso . . 1.000
    H H2 0.43120 -0.18360 1.16610 0.0360 Uiso calc R 1.000
    H H3 0.30730 -0.30380 1.21620 0.0450 Uiso calc R 1.000
    H H4 0.11640 -0.23720 1.18620 0.0490 Uiso calc R 1.000
    H H5 0.04760 -0.05330 1.10370 0.0470 Uiso calc R 1.000
    H H6 0.16650 0.06130 1.04400 0.0390 Uiso calc R 1.000
    H H11 0.12040 -0.00600 0.68540 0.0410 Uiso calc R 1.000
    H H12 -0.00980 0.11610 0.55550 0.0480 Uiso calc R 1.000
    H H13 -0.05060 0.31210 0.59180 0.0520 Uiso calc R 1.000
    H H14 0.04570 0.39040 0.75660 0.0480 Uiso calc R 1.000
    H H15 0.18160 0.27180 0.88660 0.0390 Uiso calc R 1.000
    H H17 0.41430 0.37510 0.85980 0.0310 Uiso calc R 1.000
    H H18 0.50720 0.54150 0.82310 0.0330 Uiso calc R 1.000
    H H20 0.80400 0.47290 1.07710 0.0350 Uiso calc R 1.000
    H H21 0.71390 0.30320 1.11070 0.0340 Uiso calc R 1.000
    H H22A 0.64540 0.63760 0.78130 0.0510 Uiso calc R 1.000
    H H22B 0.72190 0.75360 0.83730 0.0510 Uiso calc R 1.000
    H H22C 0.59640 0.72870 0.84260 0.0510 Uiso calc R 1.000
loop_
    _atom_site_aniso_label
    _atom_site_aniso_U_11
    _atom_site_aniso_U_22
    _atom_site_aniso_U_33
    _atom_site_aniso_U_12
    _atom_site_aniso_U_13
    _atom_site_aniso_U_23
    O1 0.0453(6) 0.0278(5) 0.0359(5) -0.0048(4) 0.0103(4) 0.0012(4)
    O2 0.0266(5) 0.0370(5) 0.0308(5) 0.0004(4) 0.0089(4) 0.0049(4)
    O3 0.0341(5) 0.0326(5) 0.0361(5) -0.0065(4) 0.0137(4) 0.0022(4)
    N1 0.0258(6) 0.0266(6) 0.0273(5) 0.0003(4) 0.0105(5) -0.0019(4)
    N2 0.0252(6) 0.0283(6) 0.0248(5) -0.0007(4) 0.0086(5) 0.0016(4)
    C1 0.0305(7) 0.0269(7) 0.0237(6) -0.0019(5) 0.0111(5) -0.0031(5)
    C2 0.0370(7) 0.0303(7) 0.0242(6) -0.0004(5) 0.0139(6) -0.0023(5)
    C3 0.0543(9) 0.0317(7) 0.0291(6) -0.0062(6) 0.0191(6) -0.0013(6)
    C4 0.0473(9) 0.0464(9) 0.0353(7) -0.0178(7) 0.0228(7) -0.0053(6)
    C5 0.0316(8) 0.0520(9) 0.0355(7) -0.0072(6) 0.0156(6) -0.0072(6)
    C6 0.0314(7) 0.0344(7) 0.0319(7) -0.0002(6) 0.0117(6) -0.0010(6)
    C7 0.0278(7) 0.0251(6) 0.0279(6) 0.0028(5) 0.0122(6) -0.0016(5)
    C8 0.0263(6) 0.0249(6) 0.0280(6) 0.0011(5) 0.0119(5) 0.0007(5)
    C9 0.0294(7) 0.0289(7) 0.0289(6) -0.0019(5) 0.0142(5) 0.0018(5)
    C10 0.0223(6) 0.0343(7) 0.0285(6) -0.0033(5) 0.0099(5) 0.0045(5)
    C11 0.0305(7) 0.0371(8) 0.0327(7) -0.0066(6) 0.0107(6) 0.0014(6)
    C12 0.0322(8) 0.0541(9) 0.0295(7) -0.0070(6) 0.0076(6) 0.0046(6)
    C13 0.0303(8) 0.0575(10) 0.0386(8) 0.0069(7) 0.0107(6) 0.0189(7)
    C14 0.0362(8) 0.0423(8) 0.0449(8) 0.0098(6) 0.0194(7) 0.0104(6)
    C15 0.0296(7) 0.0372(8) 0.0317(7) 0.0017(6) 0.0143(6) 0.0037(6)
    C16 0.0261(7) 0.0251(7) 0.0251(6) 0.0007(5) 0.0128(5) -0.0022(5)
    C17 0.0236(6) 0.0281(7) 0.0251(6) 0.0003(5) 0.0086(5) -0.0032(5)
    C18 0.0296(7) 0.0283(7) 0.0255(6) 0.0022(5) 0.0113(5) 0.0011(5)
    C19 0.0285(7) 0.0265(6) 0.0305(6) -0.0015(5) 0.0158(5) -0.0036(5)
    C20 0.0228(6) 0.0329(7) 0.0300(6) 0.0000(5) 0.0086(5) -0.0030(5)
    C21 0.0278(7) 0.0310(7) 0.0244(6) 0.0039(5) 0.0090(5) 0.0012(5)
    C22 0.0379(8) 0.0295(7) 0.0382(7) -0.0017(6) 0.0197(6) 0.0027(6)
_geom_special_details
;
Bond distances, angles <i>etc</i>. have been calculated using the rounded
fractional coordinates. All su's are estimated from the variances of the
(full) variance-covariance matrix. The cell e.s.d.'s are taken into account in
the estimation of distances, angles and torsion angles
;
loop_
    _geom_bond_atom_site_label_1
    _geom_bond_atom_site_label_2
    _geom_bond_site_symmetry_1
    _geom_bond_site_symmetry_2
    _geom_bond_distance
    _geom_bond_publ_flag
    O1 C9 . . 1.2280(15) no
    O2 C7 . . 1.2368(16) no
    O3 C19 . . 1.3743(16) no
    O3 C22 . . 1.4311(15) no
    N1 N2 . . 1.3062(15) no
    N1 C8 . . 1.3259(16) no
    N2 C16 . . 1.4120(16) no
    N2 H1 . . 0.884(14) no
    C1 C6 . . 1.391(2) no
    C1 C7 . . 1.4988(19) no
    C1 C2 . . 1.3893(17) no
    C2 C3 . . 1.389(2) no
    C3 C4 . . 1.381(2) no
    C4 C5 . . 1.383(2) no
    C5 C6 . . 1.389(2) no
    C7 C8 . . 1.4725(17) no
    C8 C9 . . 1.4853(18) no
    C9 C10 . . 1.4927(17) no
    C10 C11 . . 1.4012(17) no
    C10 C15 . . 1.3892(18) no
    C11 C12 . . 1.3826(19) no
    C12 C13 . . 1.381(2) no
    C13 C14 . . 1.3833(19) no
    C14 C15 . . 1.3872(19) no
    C16 C21 . . 1.3884(19) no
    C16 C17 . . 1.3890(17) no
    C17 C18 . . 1.3839(18) no
    C18 C19 . . 1.3866(19) no
    C19 C20 . . 1.3922(17) no
    C20 C21 . . 1.3776(18) no
    C2 H2 . . 0.9500 no
    C3 H3 . . 0.9500 no
    C4 H4 . . 0.9500 no
    C5 H5 . . 0.9500 no
    C6 H6 . . 0.9500 no
    C11 H11 . . 0.9500 no
    C12 H12 . . 0.9500 no
    C13 H13 . . 0.9500 no
    C14 H14 . . 0.9500 no
    C15 H15 . . 0.9500 no
    C17 H17 . . 0.9500 no
    C18 H18 . . 0.9500 no
    C20 H20 . . 0.9500 no
    C21 H21 . . 0.9500 no
    C22 H22A . . 0.9800 no
    C22 H22B . . 0.9800 no
    C22 H22C . . 0.9800 no
loop_
    _geom_angle_atom_site_label_1
    _geom_angle_atom_site_label_2
    _geom_angle_atom_site_label_3
    _geom_angle_site_symmetry_1
    _geom_angle_site_symmetry_2
    _geom_angle_site_symmetry_3
    _geom_angle
    _geom_angle_publ_flag
    C19 O3 C22 . . . 116.93(10) no
    N2 N1 C8 . . . 121.26(10) no
    N1 N2 C16 . . . 120.15(10) no
    N1 N2 H1 . . . 119.9(10) no
    C16 N2 H1 . . . 119.7(10) no
    C2 C1 C6 . . . 119.63(13) no
    C2 C1 C7 . . . 118.74(13) no
    C6 C1 C7 . . . 121.55(11) no
    C1 C2 C3 . . . 120.37(14) no
    C2 C3 C4 . . . 119.68(13) no
    C3 C4 C5 . . . 120.28(14) no
    C4 C5 C6 . . . 120.25(14) no
    C1 C6 C5 . . . 119.74(12) no
    O2 C7 C8 . . . 120.42(12) no
    O2 C7 C1 . . . 119.64(11) no
    C1 C7 C8 . . . 119.80(11) no
    N1 C8 C9 . . . 114.35(10) no
    N1 C8 C7 . . . 124.47(11) no
    C7 C8 C9 . . . 120.47(11) no
    O1 C9 C10 . . . 120.72(11) no
    C8 C9 C10 . . . 120.27(11) no
    O1 C9 C8 . . . 118.95(11) no
    C11 C10 C15 . . . 119.45(12) no
    C9 C10 C11 . . . 117.85(11) no
    C9 C10 C15 . . . 122.66(11) no
    C10 C11 C12 . . . 119.89(12) no
    C11 C12 C13 . . . 120.29(12) no
    C12 C13 C14 . . . 120.13(13) no
    C13 C14 C15 . . . 120.15(13) no
    C10 C15 C14 . . . 120.06(12) no
    C17 C16 C21 . . . 119.89(11) no
    N2 C16 C17 . . . 121.54(11) no
    N2 C16 C21 . . . 118.56(11) no
    C16 C17 C18 . . . 119.91(12) no
    C17 C18 C19 . . . 120.30(11) no
    O3 C19 C20 . . . 115.97(11) no
    O3 C19 C18 . . . 124.52(11) no
    C18 C19 C20 . . . 119.50(12) no
    C19 C20 C21 . . . 120.34(12) no
    C16 C21 C20 . . . 120.04(11) no
    C1 C2 H2 . . . 120.00 no
    C3 C2 H2 . . . 120.00 no
    C2 C3 H3 . . . 120.00 no
    C4 C3 H3 . . . 120.00 no
    C3 C4 H4 . . . 120.00 no
    C5 C4 H4 . . . 120.00 no
    C4 C5 H5 . . . 120.00 no
    C6 C5 H5 . . . 120.00 no
    C1 C6 H6 . . . 120.00 no
    C5 C6 H6 . . . 120.00 no
    C10 C11 H11 . . . 120.00 no
    C12 C11 H11 . . . 120.00 no
    C11 C12 H12 . . . 120.00 no
    C13 C12 H12 . . . 120.00 no
    C12 C13 H13 . . . 120.00 no
    C14 C13 H13 . . . 120.00 no
    C13 C14 H14 . . . 120.00 no
    C15 C14 H14 . . . 120.00 no
    C10 C15 H15 . . . 120.00 no
    C14 C15 H15 . . . 120.00 no
    C16 C17 H17 . . . 120.00 no
    C18 C17 H17 . . . 120.00 no
    C17 C18 H18 . . . 120.00 no
    C19 C18 H18 . . . 120.00 no
    C19 C20 H20 . . . 120.00 no
    C21 C20 H20 . . . 120.00 no
    C16 C21 H21 . . . 120.00 no
    C20 C21 H21 . . . 120.00 no
    O3 C22 H22A . . . 109.00 no
    O3 C22 H22B . . . 109.00 no
    O3 C22 H22C . . . 109.00 no
    H22A C22 H22B . . . 110.00 no
    H22A C22 H22C . . . 109.00 no
    H22B C22 H22C . . . 109.00 no
loop_
    _geom_torsion_atom_site_label_1
    _geom_torsion_atom_site_label_2
    _geom_torsion_atom_site_label_3
    _geom_torsion_atom_site_label_4
    _geom_torsion_site_symmetry_1
    _geom_torsion_site_symmetry_2
    _geom_torsion_site_symmetry_3
    _geom_torsion_site_symmetry_4
    _geom_torsion
    _geom_torsion_publ_flag
    C22 O3 C19 C18 . . . . -4.76(18) no
    C22 O3 C19 C20 . . . . 175.85(11) no
    C8 N1 N2 C16 . . . . -177.67(11) no
    N2 N1 C8 C7 . . . . 4.91(19) no
    N2 N1 C8 C9 . . . . -165.34(11) no
    N1 N2 C16 C17 . . . . 6.82(18) no
    N1 N2 C16 C21 . . . . -172.50(12) no
    C6 C1 C2 C3 . . . . 2.05(18) no
    C7 C1 C2 C3 . . . . 178.65(11) no
    C2 C1 C6 C5 . . . . 0.13(18) no
    C7 C1 C6 C5 . . . . -176.37(11) no
    C2 C1 C7 O2 . . . . -41.22(17) no
    C2 C1 C7 C8 . . . . 143.16(12) no
    C6 C1 C7 O2 . . . . 135.31(13) no
    C6 C1 C7 C8 . . . . -40.31(17) no
    C1 C2 C3 C4 . . . . -2.43(19) no
    C2 C3 C4 C5 . . . . 0.6(2) no
    C3 C4 C5 C6 . . . . 1.6(2) no
    C4 C5 C6 C1 . . . . -1.95(19) no
    O2 C7 C8 N1 . . . . -16.2(2) no
    O2 C7 C8 C9 . . . . 153.45(12) no
    C1 C7 C8 N1 . . . . 159.35(12) no
    C1 C7 C8 C9 . . . . -30.96(18) no
    N1 C8 C9 O1 . . . . 140.32(13) no
    N1 C8 C9 C10 . . . . -36.97(18) no
    C7 C8 C9 O1 . . . . -30.36(19) no
    C7 C8 C9 C10 . . . . 152.35(12) no
    O1 C9 C10 C11 . . . . -24.5(2) no
    O1 C9 C10 C15 . . . . 153.45(14) no
    C8 C9 C10 C11 . . . . 152.71(13) no
    C8 C9 C10 C15 . . . . -29.3(2) no
    C9 C10 C11 C12 . . . . 178.39(13) no
    C15 C10 C11 C12 . . . . 0.3(2) no
    C9 C10 C15 C14 . . . . -177.10(13) no
    C11 C10 C15 C14 . . . . 0.9(2) no
    C10 C11 C12 C13 . . . . -1.5(2) no
    C11 C12 C13 C14 . . . . 1.6(2) no
    C12 C13 C14 C15 . . . . -0.4(2) no
    C13 C14 C15 C10 . . . . -0.9(2) no
    N2 C16 C17 C18 . . . . -178.94(12) no
    C21 C16 C17 C18 . . . . 0.37(19) no
    N2 C16 C21 C20 . . . . -179.88(12) no
    C17 C16 C21 C20 . . . . 0.79(19) no
    C16 C17 C18 C19 . . . . -1.03(19) no
    C17 C18 C19 O3 . . . . -178.83(12) no
    C17 C18 C19 C20 . . . . 0.53(19) no
    O3 C19 C20 C21 . . . . -179.95(12) no
    C18 C19 C20 C21 . . . . 0.6(2) no
    C19 C20 C21 C16 . . . . -1.3(2) no
loop_
    _geom_hbond_atom_site_label_D
    _geom_hbond_atom_site_label_H
    _geom_hbond_atom_site_label_A
    _geom_hbond_site_symmetry_A
    _geom_hbond_distance_DH
    _geom_hbond_distance_HA
    _geom_hbond_distance_DA
    _geom_hbond_angle_DHA
    _geom_hbond_publ_flag
    N2 H1 O2 . 0.884(14) 1.977(15) 2.6427(14) 131.0(14) yes
    C15 H15 O3 3_667 0.95 2.64 3.5859(16) 174 yes
    C21 H21 O1 3_657 0.95 2.63 3.3441(15) 132 yes
