# Supplementary material for: A second monoclinic polymorph of 2-[2-(4-meth­oxy­phen­yl)hydrazinyl­idene]-1,3-diphenyl­propane-1,3-dione
Source: Acta Crystallogr Sect E Struct Rep Online. 2011 Jun 30;67(Pt 7):o1830–1. doi: 10.1107/S1600536811024445 (PMC3151915; doi:10.1107/S1600536811024445)
Supplement: Supplementary file 2 [file e-67-o1830-Isup2.hkl]

# 
# h,k,l, Fc-squared, Fo-squared, sigma(Fo-squared) and status flag 
# 
data_I
_shelx_title ' dbv01b in P2(1)/c' 
_shelx_refln_list_code          4 
_shelx_F_calc_maximum      207.86 
_exptl_crystal_F_000       770.00 
_reflns_d_resolution_high  0.8000 
 
loop_ 
 _symmetry_equiv_pos_as_xyz 
 'x, y, z' 
 '-x, y+1/2, -z+1/2' 
 '-x, -y, -z' 
 'x, -y-1/2, z-1/2' 
 
_cell_length_a    12.3045 
_cell_length_b    11.0550 
_cell_length_c    14.2435 
_cell_angle_alpha  90.000 
_cell_angle_beta  113.683 
_cell_angle_gamma  90.000 
 
_shelx_F_squared_multiplier     1.000 
 
loop_ 
 _refln_index_h 
 _refln_index_k 
 _refln_index_l 
 _refln_F_squared_calc 
 _refln_F_squared_meas 
 _refln_F_squared_sigma 
 _refln_observed_status 
   1   0   0     8727.72     7706.30    126.71 o 
   2   0   0      824.68      868.39     39.33 o 
   3   0   0       21.26       13.72      1.68 o 
   4   0   0     1548.31     1548.42     78.66 o 
   5   0   0     2602.17     2731.88    100.74 o 
   6   0   0     3111.95     3578.72    102.52 o 
   7   0   0        4.75        4.05      1.86 o 
   8   0   0      774.56      757.09     60.77 o 
   9   0   0      119.02      116.33      7.10 o 
  10   0   0        3.73        1.76      2.03 o 
  11   0   0      119.99      126.68     11.67 o 
   1   1   0       94.00       88.27      1.93 o 
   2   1   0      554.05      566.88     13.39 o 
   3   1   0     2222.94     2304.16     50.51 o 
   4   1   0      302.91      265.97      6.74 o 
   5   1   0       37.26       37.94      2.05 o 
   6   1   0      647.03      762.17     21.85 o 
   7   1   0       71.93       87.46      4.30 o 
   8   1   0      445.18      463.42     16.33 o 
   9   1   0       30.88       23.91      2.77 o 
  10   1   0        1.38        1.70      1.55 o 
  11   1   0        4.47        2.38      2.46 o 
   0   2   0      797.15      788.98     10.92 o 
   1   2   0     2025.58     2039.44     25.53 o 
   2   2   0     3216.50     3244.97     79.29 o 
   3   2   0     1154.09     1228.15     27.81 o 
   4   2   0      400.42      393.55      6.51 o 
   5   2   0      219.28      223.30      6.27 o 
   6   2   0      300.66      262.36      6.69 o 
   7   2   0      753.77      790.36     25.37 o 
   8   2   0       40.08       31.99      2.84 o 
   9   2   0      115.41      115.79      6.00 o 
  10   2   0       26.60       25.47      3.60 o 
  11   2   0        0.70        1.00      2.12 o 
  12   2   0       22.09       17.72      6.65 o 
   1   3   0       10.21        6.85      0.86 o 
   2   3   0      378.30      350.16      8.56 o 
   3   3   0       51.49       44.36      1.60 o 
   4   3   0       17.02       16.26      1.26 o 
   5   3   0       12.92       12.15      1.30 o 
   6   3   0       31.84       26.21      1.95 o 
   7   3   0        5.33        2.23      1.22 o 
   8   3   0        0.01       -0.98      1.04 o 
   9   3   0       18.69       15.04      2.85 o 
  10   3   0      387.31      408.15     16.94 o 
  11   3   0        9.01        3.49      2.65 o 
  12   3   0      157.90      162.54     24.58 o 
  13   3   0      117.27       99.63     14.02 o 
   0   4   0      884.94      822.96     36.93 o 
   1   4   0      409.47      399.28     14.76 o 
   2   4   0      209.68      194.63      7.35 o 
   3   4   0     1012.94      987.83     31.62 o 
   4   4   0      476.01      509.98     18.71 o 
   5   4   0       20.88       22.84      1.61 o 
   6   4   0       18.28       13.30      1.97 o 
   7   4   0        0.04        0.64      1.10 o 
   8   4   0       19.52       18.79      2.58 o 
   9   4   0        0.73        2.84      1.77 o 
  10   4   0      190.36      178.42     14.90 o 
  11   4   0        3.96        3.99      3.05 o 
  12   4   0        6.01        5.71      3.58 o 
  13   4   0       29.01       28.75      9.48 o 
   1   5   0      263.45      258.67      9.60 o 
   2   5   0      255.67      289.81     11.37 o 
   3   5   0     1396.08     1526.35     43.04 o 
   4   5   0      126.33      112.11      4.14 o 
   5   5   0     1256.45     1341.73     30.09 o 
   6   5   0       15.51       14.01      2.09 o 
   7   5   0        2.99        1.84      1.36 o 
   8   5   0      592.56      598.77     21.11 o 
   9   5   0      130.43      113.85      8.62 o 
  10   5   0      108.11      107.59      8.75 o 
  11   5   0      221.37      229.58     25.46 o 
  12   5   0        0.50        0.17      3.40 o 
  13   5   0       15.96       15.38      5.14 o 
   0   6   0       72.06       58.51      4.02 o 
   1   6   0     1502.46     1646.02     69.30 o 
   2   6   0      363.10      373.83     13.90 o 
   3   6   0      458.65      487.07     10.49 o 
   4   6   0      447.30      458.57     19.71 o 
   5   6   0      772.06      823.20     31.83 o 
   6   6   0        0.22        1.50      1.38 o 
   7   6   0       39.98       37.86      4.20 o 
   8   6   0     1070.51     1122.78     25.41 o 
   9   6   0        2.03        0.72      2.43 o 
  10   6   0       88.53       86.14      8.86 o 
  11   6   0       22.04       16.38      5.12 o 
  12   6   0        4.02        6.20      3.82 o 
   1   7   0      411.20      485.10     19.24 o 
   2   7   0      174.62      179.56      6.69 o 
   3   7   0      134.34      123.82      5.76 o 
   4   7   0      120.88      121.45      4.91 o 
   5   7   0       16.01       10.96      2.44 o 
   6   7   0      519.56      520.57     13.03 o 
   7   7   0      450.98      449.58     12.60 o 
   8   7   0       15.89       15.65      4.34 o 
   9   7   0       13.86       17.03      4.71 o 
  10   7   0       72.53       72.00      8.55 o 
  11   7   0       16.48       16.89      5.46 o 
  12   7   0      187.79      198.11     13.44 o 
   0   8   0      159.52      153.71      7.41 o 
   1   8   0       24.55       20.86      2.49 o 
   2   8   0       14.98       15.16      2.63 o 
   3   8   0       30.14       27.12      3.41 o 
   4   8   0       92.50       82.97      5.35 o 
   5   8   0       16.19       17.20      3.21 o 
   6   8   0      285.44      312.16     10.67 o 
   7   8   0      120.65      117.77      9.34 o 
   8   8   0        4.21        2.70      3.05 o 
   9   8   0       58.86       64.66      8.19 o 
  10   8   0        0.16        1.26      2.62 o 
  11   8   0       65.93       89.79     19.65 o 
   1   9   0       41.79       32.85      3.71 o 
   2   9   0      222.37      210.83      8.26 o 
   3   9   0       66.84       54.00      4.87 o 
   4   9   0      368.71      369.87     11.53 o 
   5   9   0       54.27       45.70      5.51 o 
   6   9   0       13.51       12.30      3.12 o 
   7   9   0       47.93       46.24      6.86 o 
   8   9   0      180.47      186.21     19.70 o 
   9   9   0      166.16      185.14     12.63 o 
  10   9   0        2.37        1.62      3.38 o 
   0  10   0        1.79       -0.34      2.42 o 
   1  10   0       40.88       35.94      6.42 o 
   2  10   0      133.83      144.05      7.37 o 
   3  10   0      214.46      224.57      9.31 o 
   4  10   0       59.16       54.18      5.41 o 
   5  10   0       38.97       34.39      4.78 o 
   6  10   0        0.72        0.69      2.07 o 
   7  10   0       71.75       68.61      9.31 o 
   8  10   0       53.87       63.21     14.51 o 
   9  10   0       13.36        7.28      4.45 o 
   1  11   0      495.47      496.27     18.01 o 
   2  11   0      376.94      380.21     15.93 o 
   3  11   0       24.33       17.24      4.58 o 
   4  11   0       94.85      101.68      7.18 o 
   5  11   0        1.20        0.08      2.11 o 
   6  11   0        7.80        4.98      5.25 o 
   7  11   0        0.70       -1.63      2.79 o 
   8  11   0        6.72        7.45      4.38 o 
   0  12   0        0.02        2.57      3.32 o 
   1  12   0       13.88       10.91      3.97 o 
   2  12   0       44.63       32.69      6.20 o 
   3  12   0        0.04        0.81      2.35 o 
   4  12   0      288.30      348.64     16.56 o 
   5  12   0       95.21      122.71     10.60 o 
   6  12   0        5.68        7.45      4.21 o 
   1  13   0       78.10       77.82      8.88 o 
   2  13   0      124.74      120.94     13.60 o 
   3  13   0        1.40        0.53      2.82 o 
   4  13   0       96.72       87.18      9.80 o 
 -12   1   1        6.65        3.36      2.98 o 
 -11   1   1       65.77       61.58      5.29 o 
 -10   1   1       26.68       16.53      3.06 o 
  -9   1   1      331.50      331.17      8.16 o 
  -8   1   1      682.55      690.90     19.29 o 
  -7   1   1      361.42      355.38      7.29 o 
  -6   1   1      102.83      109.44      3.84 o 
  -5   1   1      317.39      294.91      8.11 o 
  -4   1   1      278.75      253.96      5.37 o 
  -3   1   1      692.70      685.10     15.48 o 
  -2   1   1     1225.45     1243.13     26.08 o 
  -1   1   1      373.32      409.85      5.75 o 
   0   1   1     1712.08     1737.56     44.05 o 
   1   1   1     1111.96     1153.24     24.12 o 
   2   1   1      143.25      137.38      2.96 o 
   3   1   1     2458.48     2525.90     44.87 o 
   4   1   1     1044.20     1239.10     20.60 o 
   5   1   1     2773.43     3008.86     53.09 o 
   6   1   1        0.70        1.31      0.89 o 
   7   1   1     1287.57     1365.57     35.16 o 
   8   1   1       86.76       92.14      4.94 o 
   9   1   1       16.29       15.96      2.41 o 
  10   1   1      296.02      278.55     22.44 o 
  11   1   1      538.37      466.13     23.35 o 
 -13   2   1        5.42        8.44      3.99 o 
 -12   2   1        0.08       -0.82      2.52 o 
 -11   2   1        1.73        1.54      1.77 o 
 -10   2   1       91.40       98.17      5.88 o 
  -9   2   1        3.75        3.62      1.77 o 
  -8   2   1        7.19        3.82      1.42 o 
  -7   2   1      692.11      691.46     13.20 o 
  -6   2   1      894.26      949.50     22.76 o 
  -5   2   1      367.16      372.50      6.80 o 
  -4   2   1     6089.64     6391.68    155.28 o 
  -3   2   1     3291.14     3542.06     90.64 o 
  -2   2   1    11329.94    11721.46    199.41 o 
  -1   2   1        8.39        6.24      0.67 o 
   0   2   1     8607.85     8153.23    211.47 o 
   1   2   1     1829.82     1870.21     51.80 o 
   2   2   1      105.22       86.81      2.87 o 
   3   2   1        0.20        0.23      0.50 o 
   4   2   1      684.12      714.04     14.29 o 
   5   2   1       41.13       35.39      2.08 o 
   6   2   1      123.41      131.94      3.92 o 
   7   2   1      486.74      517.78     12.21 o 
   8   2   1        0.16        0.74      1.04 o 
   9   2   1      145.85      139.67      8.35 o 
  10   2   1       39.45       29.11      4.89 o 
  11   2   1      281.26      254.90     17.98 o 
  12   2   1        7.96        0.34      3.74 o 
 -14   3   1       16.27       15.75      6.91 o 
 -13   3   1       16.14       15.38      4.82 o 
 -12   3   1       10.92        1.01      2.38 o 
 -11   3   1       39.73       48.03      5.04 o 
 -10   3   1       74.30       71.90      5.38 o 
  -9   3   1        4.02        3.46      1.83 o 
  -8   3   1      111.62      109.42      5.68 o 
  -7   3   1        0.98        0.33      0.94 o 
  -6   3   1       16.30       15.12      1.51 o 
  -5   3   1      344.71      331.35      7.78 o 
  -4   3   1     1040.74     1102.31     34.37 o 
  -3   3   1        1.00        2.84      0.84 o 
  -2   3   1      619.96      559.59      8.16 o 
  -1   3   1       18.65       16.25      1.17 o 
   0   3   1     1270.84     1286.52     29.66 o 
   1   3   1       43.16       34.30      1.69 o 
   2   3   1       50.41       46.52      2.28 o 
   3   3   1      173.81      162.80      4.54 o 
   4   3   1     1211.26     1319.63     26.96 o 
   5   3   1       40.86       46.74      2.33 o 
   6   3   1        2.69        3.76      1.15 o 
   7   3   1       25.56       29.29      2.78 o 
   8   3   1      356.56      361.01      9.13 o 
   9   3   1      112.43      108.05      6.19 o 
  10   3   1       22.18       18.09      4.28 o 
  11   3   1      266.19      272.72     25.96 o 
  12   3   1        0.47        3.32      4.50 o 
  13   3   1       28.37       26.86      9.03 o 
 -13   4   1        3.59        2.49      3.28 o 
 -12   4   1        1.92        2.53      2.42 o 
 -11   4   1        0.01       -0.71      2.14 o 
 -10   4   1      234.08      245.72      9.54 o 
  -9   4   1      401.54      410.90     15.80 o 
  -8   4   1        5.27        2.96      2.01 o 
  -7   4   1      142.88      144.13      5.15 o 
  -6   4   1      160.58      162.29      6.36 o 
  -5   4   1      503.88      516.51     13.64 o 
  -4   4   1       10.67       11.32      1.54 o 
  -3   4   1       68.46       72.15      3.94 o 
  -2   4   1       75.60       76.21      2.32 o 
  -1   4   1     1743.44     1738.76     33.92 o 
   0   4   1      522.27      495.93     12.64 o 
   1   4   1     3074.79     3180.24     91.45 o 
   2   4   1       80.49       74.85      2.97 o 
   3   4   1      557.11      599.00     16.88 o 
   4   4   1      342.15      353.89     11.22 o 
   5   4   1       90.23       94.30      3.11 o 
   6   4   1      700.99      724.14     20.95 o 
   7   4   1       10.73        8.61      1.88 o 
   8   4   1      168.36      164.69     10.63 o 
   9   4   1       21.22       18.03      5.46 o 
  10   4   1      245.16      242.77     12.35 o 
  11   4   1      102.69      111.26      9.05 o 
  12   4   1      178.78      177.11     17.23 o 
  13   4   1        0.12       -2.61      4.72 o 
 -13   5   1       11.37       22.49      5.51 o 
 -12   5   1       78.39       81.68     14.89 o 
 -11   5   1       72.76       65.72      7.91 o 
 -10   5   1      252.75      258.36     11.57 o 
  -9   5   1     1885.41     1981.58     89.61 o 
  -8   5   1      954.42      987.00     33.96 o 
  -7   5   1       44.53       39.72      4.04 o 
  -6   5   1      130.03      122.31      5.92 o 
  -5   5   1       57.93       50.55      3.08 o 
  -4   5   1      716.27      794.43     25.40 o 
  -3   5   1     1317.01     1321.05     31.38 o 
  -2   5   1     2477.87     2775.19     46.59 o 
  -1   5   1      297.19      338.65      9.91 o 
   0   5   1      843.84      786.62     24.82 o 
   1   5   1     1425.06     1526.30     41.87 o 
   2   5   1      130.49      138.25      8.25 o 
   3   5   1       44.02       39.29      2.04 o 
   4   5   1      617.29      641.79     24.17 o 
   5   5   1       23.10       22.88      2.42 o 
   6   5   1      202.78      210.74      6.32 o 
   7   5   1        8.52        6.25      1.74 o 
   8   5   1       97.00       86.00      7.21 o 
   9   5   1      919.17      948.78     70.37 o 
  10   5   1     1555.76     1680.17    172.96 o 
  11   5   1       29.55       19.80      5.19 o 
  12   5   1        0.96        3.66      5.40 o 
 -13   6   1       22.80       21.33      5.67 o 
 -12   6   1        9.83       15.94      4.97 o 
 -11   6   1       38.77       34.71      6.41 o 
 -10   6   1      132.05      133.52      8.83 o 
  -9   6   1      359.55      395.65     12.36 o 
  -8   6   1      400.74      413.69     12.11 o 
  -7   6   1      354.27      340.66     10.51 o 
  -6   6   1       96.73       92.49      5.38 o 
  -5   6   1      646.95      670.28     23.48 o 
  -4   6   1      401.75      347.79     15.67 o 
  -3   6   1       39.46       41.35      3.48 o 
  -2   6   1     1199.77     1308.66     22.52 o 
  -1   6   1        2.63        4.94      1.16 o 
   0   6   1       11.82       12.17      1.62 o 
   1   6   1       99.51      100.52      3.67 o 
   2   6   1      231.72      221.37      9.51 o 
   3   6   1        6.07        4.86      1.32 o 
   4   6   1        0.63        0.28      0.94 o 
   5   6   1     1354.32     1401.33     54.04 o 
   6   6   1        0.99        0.53      1.20 o 
   7   6   1      844.88      855.07     51.61 o 
   8   6   1      486.65      510.95     35.17 o 
   9   6   1        2.02        2.21      2.71 o 
  10   6   1      184.04      193.14     19.06 o 
  11   6   1       51.91       46.20      8.58 o 
  12   6   1       15.78       23.28      5.92 o 
 -12   7   1       49.59       36.87      6.89 o 
 -11   7   1       66.68       57.55     10.13 o 
 -10   7   1      123.35      105.67     16.96 o 
  -9   7   1       87.80       78.97      6.22 o 
  -8   7   1      488.41      481.94     13.60 o 
  -7   7   1      195.95      177.83      7.09 o 
  -6   7   1        0.57       -0.63      1.37 o 
  -5   7   1       26.27       21.81      3.25 o 
  -4   7   1      396.03      408.85     19.74 o 
  -3   7   1       73.42       84.78      4.89 o 
  -2   7   1       54.93       47.40      3.74 o 
  -1   7   1      243.88      253.54     13.53 o 
   0   7   1     2375.30     2562.19     63.31 o 
   1   7   1       60.92       64.53      3.29 o 
   2   7   1        6.18        6.18      1.68 o 
   3   7   1       13.12        8.18      2.07 o 
   4   7   1      168.78      155.21      6.96 o 
   5   7   1      628.93      650.15     28.23 o 
   6   7   1      429.46      429.52     11.82 o 
   7   7   1      143.47      142.34      9.50 o 
   8   7   1      176.21      171.03     16.15 o 
   9   7   1       44.28       37.15      6.49 o 
  10   7   1        4.50        8.97      4.57 o 
  11   7   1       85.40       84.84      9.82 o 
 -11   8   1        2.32        3.80      3.46 o 
 -10   8   1      117.74      129.96     10.70 o 
  -9   8   1       55.43       59.91      7.91 o 
  -8   8   1       19.82       18.22      3.61 o 
  -7   8   1      562.25      569.44     20.51 o 
  -6   8   1       50.60       48.61      5.74 o 
  -5   8   1      931.66      939.00     17.79 o 
  -4   8   1        9.98       10.68      2.57 o 
  -3   8   1      221.53      247.82      8.62 o 
  -2   8   1       36.57       23.83      3.18 o 
  -1   8   1      153.91      130.62      5.95 o 
   0   8   1       13.29        9.60      1.76 o 
   1   8   1       58.65       55.67      4.23 o 
   2   8   1       17.69       11.08      2.34 o 
   3   8   1      361.73      350.44     10.25 o 
   4   8   1      497.07      490.51     18.52 o 
   5   8   1       84.03       86.17      5.77 o 
   6   8   1      268.06      264.31     18.89 o 
   7   8   1       76.54       76.87     12.07 o 
   8   8   1       48.86       49.11      7.23 o 
   9   8   1       24.59       27.55      6.00 o 
  10   8   1        2.50        1.76      3.31 o 
  11   8   1       29.69       31.06      6.77 o 
 -11   9   1      178.98      210.55     20.06 o 
 -10   9   1       15.60       18.47      5.93 o 
  -9   9   1        0.50        1.23      3.38 o 
  -8   9   1       18.35       23.45      4.34 o 
  -7   9   1       39.04       32.94      4.69 o 
  -6   9   1      207.22      213.44      9.48 o 
  -5   9   1      190.45      196.51      8.76 o 
  -4   9   1        6.15        5.32      2.15 o 
  -3   9   1      121.77      113.36      6.35 o 
  -2   9   1       65.48       55.06      4.58 o 
  -1   9   1       13.45       11.61      2.53 o 
   0   9   1       27.36       27.28      4.60 o 
   1   9   1       90.55       89.78      4.75 o 
   2   9   1        8.73        5.99      2.10 o 
   3   9   1       18.55       22.02      3.47 o 
   4   9   1        0.05       -0.04      1.35 o 
   5   9   1       76.89       70.31      5.84 o 
   6   9   1        1.45       -0.50      2.30 o 
   7   9   1      111.32      111.99      9.48 o 
   8   9   1        1.88        3.25      3.30 o 
   9   9   1        1.93        3.00      3.37 o 
  10   9   1       11.65        4.26      7.78 o 
 -10  10   1       28.66       33.41      7.42 o 
  -9  10   1        0.04        0.96      3.12 o 
  -8  10   1       38.53       35.82      7.07 o 
  -7  10   1       22.34       24.91      4.59 o 
  -6  10   1       16.22       19.17      3.79 o 
  -5  10   1        0.01       -0.36      1.76 o 
  -4  10   1       57.08       57.42      5.55 o 
  -3  10   1        2.21        4.72      2.30 o 
  -2  10   1       37.03       34.50      4.33 o 
  -1  10   1       32.56       24.97      4.75 o 
   0  10   1        6.17        2.06      2.06 o 
   1  10   1      100.58       97.19      7.70 o 
   2  10   1     1137.05     1184.10     48.19 o 
   3  10   1        0.25        0.14      1.53 o 
   4  10   1      177.27      178.45      8.62 o 
   5  10   1       28.07       24.18      4.26 o 
   6  10   1       74.57       79.41      8.63 o 
   7  10   1      109.37      122.74     10.27 o 
   8  10   1       34.47       34.80      5.66 o 
   9  10   1       81.59       94.29     16.60 o 
  -8  11   1       14.63       14.40      5.05 o 
  -7  11   1        0.80        0.83      3.22 o 
  -6  11   1        0.33        0.94      2.17 o 
  -5  11   1       65.76       68.36      6.54 o 
  -4  11   1      405.25      399.09     13.37 o 
  -3  11   1      232.33      218.01     12.25 o 
  -2  11   1        1.32        1.40      2.45 o 
  -1  11   1       54.87       51.07      9.69 o 
   0  11   1        7.98        5.24      2.78 o 
   1  11   1      140.47      123.09     12.88 o 
   2  11   1      969.70     1034.67     25.98 o 
   3  11   1      152.43      141.95     10.00 o 
   4  11   1       50.75       53.57      5.82 o 
   5  11   1      134.30      133.65     10.42 o 
   6  11   1       81.65       96.27      9.76 o 
   7  11   1        6.29        6.83      4.09 o 
   8  11   1       29.09       32.04      7.23 o 
  -7  12   1       87.27      111.98     11.57 o 
  -6  12   1       27.20       34.23      5.73 o 
  -5  12   1      346.72      402.30     14.54 o 
  -4  12   1       41.97       42.05      7.10 o 
  -3  12   1       61.23       62.45      8.00 o 
  -2  12   1      200.83      212.06     12.66 o 
  -1  12   1        8.43        8.85      3.66 o 
   0  12   1       33.45       24.70      5.26 o 
   1  12   1        0.04       -1.32      1.67 o 
   2  12   1        3.29        3.22      2.90 o 
   3  12   1      100.72      108.77      9.66 o 
   4  12   1       49.26       62.19     12.05 o 
   5  12   1        3.95        8.94      4.27 o 
   6  12   1        0.56        0.53      3.37 o 
  -5  13   1      131.13      147.19     11.77 o 
  -4  13   1       72.46       80.53      9.47 o 
  -3  13   1       32.31       29.70      6.56 o 
  -2  13   1      186.18      203.01     16.96 o 
  -1  13   1       14.20       20.32      5.42 o 
   0  13   1       35.76       38.94      6.78 o 
   1  13   1       19.67       14.61      4.75 o 
   2  13   1        1.97        3.36      3.02 o 
   3  13   1       58.07       63.12      8.65 o 
   4  13   1        3.24        3.82      5.36 o 
 -13   0   2      314.74      333.45     21.27 o 
 -12   0   2      591.83      617.97     27.20 o 
 -11   0   2      208.54      236.32     19.04 o 
 -10   0   2      152.93      149.44      8.31 o 
  -9   0   2       47.53       37.22      4.35 o 
  -8   0   2       91.12       75.77      4.32 o 
  -7   0   2      711.99      758.10     21.82 o 
  -6   0   2      476.82      484.57     16.36 o 
  -5   0   2      556.84      554.31     15.98 o 
  -4   0   2     8231.43     8388.12     38.40 o 
  -3   0   2     8866.34     9361.67     51.08 o 
  -2   0   2     1415.89     1547.34     12.49 o 
  -1   0   2     6970.00     7284.90    108.05 o 
   0   0   2     6425.98     6790.65     76.11 o 
   1   0   2    43204.21    35414.03    344.95 o 
   2   0   2      469.24      410.47      5.61 o 
   3   0   2      384.82      312.77      7.37 o 
   4   0   2       86.94       83.45      3.55 o 
   5   0   2      120.51       98.14      4.23 o 
   6   0   2      633.64      738.26     21.88 o 
   7   0   2     1205.20     1381.98     30.45 o 
   8   0   2        1.75        1.09      1.84 o 
   9   0   2       12.41        7.18      4.08 o 
  10   0   2       73.27       79.41      9.79 o 
 -13   1   2       29.08       29.57      5.65 o 
 -12   1   2        0.14       -1.43      1.43 o 
 -11   1   2       35.37       28.93      3.89 o 
 -10   1   2      265.27      262.44     15.18 o 
  -9   1   2      373.64      364.83      9.73 o 
  -8   1   2       94.49       86.04      4.24 o 
  -7   1   2      324.26      331.06      7.00 o 
  -6   1   2      161.61      183.43      4.89 o 
  -5   1   2       45.52       50.56      2.44 o 
  -4   1   2     5330.64     5593.46     27.39 o 
  -3   1   2    13080.34    13263.51    122.64 o 
  -2   1   2     5575.29     5827.60     27.55 o 
  -1   1   2      920.34      935.55     10.05 o 
   0   1   2       52.34       55.83      1.72 o 
   1   1   2      370.76      422.77      8.15 o 
   2   1   2      163.81      175.96      2.66 o 
   3   1   2      834.10      816.57     13.98 o 
   4   1   2     2716.02     3081.64     56.38 o 
   5   1   2       35.85       45.55      2.60 o 
   6   1   2       89.98       90.61      3.39 o 
   7   1   2      578.18      593.11     11.84 o 
   8   1   2      111.52      108.15      5.53 o 
   9   1   2      153.53      158.13      7.01 o 
  10   1   2        0.78        3.32      3.51 o 
  11   1   2       90.66       73.71     10.77 o 
 -14   2   2        3.12        4.31      5.06 o 
 -13   2   2       17.40       10.65      4.13 o 
 -12   2   2       98.14       81.84      6.23 o 
 -11   2   2      395.68      430.38     15.44 o 
 -10   2   2       88.81       90.18      5.66 o 
  -9   2   2      255.02      240.58      8.49 o 
  -8   2   2      156.99      157.52      5.24 o 
  -7   2   2      383.04      411.13      7.69 o 
  -6   2   2      113.18       90.76      3.49 o 
  -5   2   2      494.88      554.62      8.15 o 
  -4   2   2     1558.35     1560.10     20.28 o 
  -3   2   2    15252.93    15485.68    145.38 o 
  -2   2   2     5384.12     5647.90     95.24 o 
  -1   2   2     1116.33     1166.79     21.33 o 
   0   2   2     4879.27     5010.59     92.12 o 
   1   2   2     1202.18     1176.48     28.26 o 
   2   2   2     3980.82     4109.20     53.33 o 
   3   2   2      256.30      230.27      3.95 o 
   4   2   2       39.95       29.56      1.84 o 
   5   2   2      600.67      687.22     10.04 o 
   6   2   2      441.12      475.36     11.43 o 
   7   2   2        0.02       -0.14      0.87 o 
   8   2   2       45.48       41.21      3.49 o 
   9   2   2       54.19       45.23      8.48 o 
  10   2   2      112.04       78.13     10.81 o 
  11   2   2       36.54       40.50      9.11 o 
  12   2   2       15.52       21.50      7.29 o 
 -14   3   2       21.12       23.93      5.80 o 
 -13   3   2        0.77       -0.15      2.51 o 
 -12   3   2        1.20        0.13      2.00 o 
 -11   3   2       73.51       67.31      6.98 o 
 -10   3   2       21.33       15.18      3.48 o 
  -9   3   2      740.90      800.84     23.46 o 
  -8   3   2      226.56      206.87      7.68 o 
  -7   3   2       49.51       39.84      3.63 o 
  -6   3   2     1442.64     1592.66     26.86 o 
  -5   3   2        1.34        1.66      0.64 o 
  -4   3   2       89.22       89.28      4.40 o 
  -3   3   2      930.54     1024.91     25.47 o 
  -2   3   2      103.20       83.14      2.38 o 
  -1   3   2       19.95       19.08      1.40 o 
   0   3   2      441.33      441.81     11.45 o 
   1   3   2       95.38       93.85      2.82 o 
   2   3   2     3045.47     3259.37     92.22 o 
   3   3   2       95.30       83.80      3.06 o 
   4   3   2      191.54      155.78      3.78 o 
   5   3   2       19.70       17.43      1.72 o 
   6   3   2      149.93      130.92      4.07 o 
   7   3   2       28.88       28.91      3.88 o 
   8   3   2       17.37       17.23      3.17 o 
   9   3   2        0.22       -1.43      1.43 o 
  10   3   2        3.23        1.40      3.66 o 
  11   3   2       39.83       42.54      9.41 o 
  12   3   2       56.70       54.21     11.30 o 
 -14   4   2       10.90       15.53      4.66 o 
 -13   4   2       61.47       63.85      8.15 o 
 -12   4   2        0.16       -0.12      2.45 o 
 -11   4   2        0.51        3.35      2.21 o 
 -10   4   2       11.95        7.25      2.43 o 
  -9   4   2      450.37      453.26     14.91 o 
  -8   4   2      268.08      260.68     12.71 o 
  -7   4   2        6.58        2.89      1.54 o 
  -6   4   2      142.56      160.24      7.46 o 
  -5   4   2      133.64      157.75      5.55 o 
  -4   4   2      962.93     1133.18     29.16 o 
  -3   4   2      150.47      143.39      5.02 o 
  -2   4   2      449.76      495.53      7.12 o 
  -1   4   2      123.44      133.24      4.13 o 
   0   4   2        8.20        6.46      1.11 o 
   1   4   2      364.66      367.65     15.59 o 
   2   4   2     1529.82     1639.18     53.78 o 
   3   4   2      993.68     1034.13     37.08 o 
   4   4   2      138.00      125.62      3.55 o 
   5   4   2      185.89      171.12      4.38 o 
   6   4   2       11.31        9.21      1.82 o 
   7   4   2      952.57     1021.39     48.21 o 
   8   4   2       92.62       87.20      5.73 o 
   9   4   2       44.69       56.13      5.28 o 
  10   4   2       80.85       84.32      7.88 o 
  11   4   2        3.11        4.61      4.53 o 
  12   4   2       51.19       56.48     11.71 o 
 -13   5   2       18.10       11.50      9.01 o 
 -12   5   2      183.10      187.29     20.93 o 
 -11   5   2      221.58      221.99      9.89 o 
 -10   5   2       19.57       19.95      3.66 o 
  -9   5   2       23.82       19.08      3.35 o 
  -8   5   2     1015.05     1056.68     22.27 o 
  -7   5   2     1660.48     1735.88     27.15 o 
  -6   5   2        8.80        9.38      2.17 o 
  -5   5   2      587.55      669.68     17.24 o 
  -4   5   2        3.31        5.18      1.23 o 
  -3   5   2     1214.45     1364.51     34.11 o 
  -2   5   2     2627.95     2846.96     72.06 o 
  -1   5   2      813.06      823.89     11.80 o 
   0   5   2       85.52       71.96      2.94 o 
   1   5   2     1057.88     1084.67     29.39 o 
   2   5   2      214.37      197.46      9.81 o 
   3   5   2      135.96      119.72      4.23 o 
   4   5   2        4.46        3.69      1.21 o 
   5   5   2       64.11       56.07      3.41 o 
   6   5   2      218.56      207.75      7.97 o 
   7   5   2       21.47       18.35      3.26 o 
   8   5   2       31.37       43.78      4.72 o 
   9   5   2       64.24       75.29      7.75 o 
  10   5   2      187.80      182.40     11.44 o 
  11   5   2       61.86       59.92     11.86 o 
  12   5   2       49.24       50.93     11.83 o 
 -13   6   2        7.83        8.18      3.95 o 
 -12   6   2       13.16       13.27      5.19 o 
 -11   6   2       56.03       56.14      7.54 o 
 -10   6   2       41.06       36.68      4.86 o 
  -9   6   2      412.41      432.56     20.80 o 
  -8   6   2      295.98      306.25     16.35 o 
  -7   6   2     1374.35     1465.50     21.66 o 
  -6   6   2       18.78       12.07      2.54 o 
  -5   6   2      138.45      121.13      5.89 o 
  -4   6   2      989.73     1094.59     40.47 o 
  -3   6   2       48.72       44.97      3.55 o 
  -2   6   2       91.77       89.99      3.82 o 
  -1   6   2      504.00      539.38     18.08 o 
   0   6   2      403.79      417.58      9.68 o 
   1   6   2      765.71      811.62     20.88 o 
   2   6   2       43.52       51.32      2.78 o 
   3   6   2        8.07        7.98      1.57 o 
   4   6   2       47.71       38.33      3.06 o 
   5   6   2      122.22      129.84      6.20 o 
   6   6   2      585.99      625.96     27.66 o 
   7   6   2        3.97        1.66      1.87 o 
   8   6   2       28.64       29.42      5.44 o 
   9   6   2        9.02       11.86      4.25 o 
  10   6   2       25.66       36.64     13.54 o 
  11   6   2       56.30       48.23      7.52 o 
 -12   7   2      222.66      276.14     21.84 o 
 -11   7   2      240.06      258.27     20.51 o 
 -10   7   2        0.00       -1.57      1.75 o 
  -9   7   2       86.13       86.59      6.52 o 
  -8   7   2        0.07        0.21      1.65 o 
  -7   7   2       42.97       35.06      4.34 o 
  -6   7   2      114.83      117.15      6.43 o 
  -5   7   2        6.17        7.27      2.07 o 
  -4   7   2      162.18      132.23      9.02 o 
  -3   7   2     1110.90     1185.28     45.97 o 
  -2   7   2      192.96      174.34      9.18 o 
  -1   7   2      110.40      112.14      4.25 o 
   0   7   2       65.28       48.14      3.02 o 
   1   7   2      528.46      501.67     22.65 o 
   2   7   2      633.30      630.27     14.80 o 
   3   7   2       10.90        8.91      1.78 o 
   4   7   2      405.63      412.50     11.92 o 
   5   7   2     1726.92     1874.25     61.29 o 
   6   7   2      995.50     1118.15     60.46 o 
   7   7   2      375.45      381.70     25.60 o 
   8   7   2      192.11      186.29     11.44 o 
   9   7   2       50.68       50.38      7.33 o 
  10   7   2       37.42       42.32      7.42 o 
  11   7   2       71.65       76.10      9.58 o 
 -12   8   2       45.42       44.01     12.13 o 
 -11   8   2       12.81       12.27      4.80 o 
 -10   8   2        1.36        4.17      3.52 o 
  -9   8   2       13.38       10.49      3.09 o 
  -8   8   2        0.01       -0.67      1.68 o 
  -7   8   2      877.95      918.81     18.92 o 
  -6   8   2      187.87      182.74      8.31 o 
  -5   8   2      517.42      515.63     13.27 o 
  -4   8   2        8.29        8.99      2.40 o 
  -3   8   2       91.59       85.65      5.26 o 
  -2   8   2      246.65      254.20     18.06 o 
  -1   8   2      281.48      283.55      8.72 o 
   0   8   2        0.00        0.53      0.91 o 
   1   8   2        0.07        0.03      1.10 o 
   2   8   2      144.75      136.54      6.37 o 
   3   8   2      350.70      368.27      9.99 o 
   4   8   2      145.08      140.77      7.80 o 
   5   8   2     1419.04     1600.34     79.63 o 
   6   8   2       66.80       61.83      7.13 o 
   7   8   2        6.37       10.47      4.05 o 
   8   8   2        9.43       10.13      4.11 o 
   9   8   2        0.04        1.28      2.90 o 
  10   8   2       43.87       43.76      7.65 o 
 -11   9   2       22.56       22.76      6.30 o 
 -10   9   2      111.60      113.70     10.67 o 
  -9   9   2       80.33       74.35      6.91 o 
  -8   9   2      115.73      110.17      7.43 o 
  -7   9   2       41.21       40.27      5.04 o 
  -6   9   2      228.00      204.18      9.27 o 
  -5   9   2      158.21      142.13      7.54 o 
  -4   9   2      126.91      128.39      9.41 o 
  -3   9   2        2.15        1.89      1.76 o 
  -2   9   2      475.44      445.76     16.45 o 
  -1   9   2       43.81       42.12      4.16 o 
   0   9   2       66.27       62.83      6.20 o 
   1   9   2      141.42      136.02      6.60 o 
   2   9   2      438.68      419.67     11.69 o 
   3   9   2      144.67      148.25      7.25 o 
   4   9   2       40.45       32.38      4.19 o 
   5   9   2      101.60      116.65     15.49 o 
   6   9   2       76.93       72.48      8.13 o 
   7   9   2        1.03        1.50      2.82 o 
   8   9   2        3.82        6.52      3.84 o 
   9   9   2      107.97      118.70     10.77 o 
 -10  10   2        6.36       12.00      5.00 o 
  -9  10   2        6.70        8.92      4.56 o 
  -8  10   2       34.40       31.55      5.18 o 
  -7  10   2       24.67       26.60      4.65 o 
  -6  10   2        1.54        1.33      2.24 o 
  -5  10   2       48.97       46.96      5.34 o 
  -4  10   2      177.03      171.05     12.47 o 
  -3  10   2      175.80      179.31      9.97 o 
  -2  10   2      198.01      198.43     11.03 o 
  -1  10   2        6.42        5.74      2.86 o 
   0  10   2        1.21       -0.14      1.53 o 
   1  10   2      295.91      298.78     13.21 o 
   2  10   2        1.58        0.51      1.60 o 
   3  10   2        1.65        1.75      1.88 o 
   4  10   2       56.76       48.65      6.70 o 
   5  10   2        1.81        2.49      2.79 o 
   6  10   2       42.36       44.26      7.20 o 
   7  10   2        4.22        6.76      3.78 o 
   8  10   2      107.19      114.80     10.59 o 
  -9  11   2       10.28       11.78      5.20 o 
  -8  11   2        2.45        5.50      3.20 o 
  -7  11   2       41.21       47.94      6.10 o 
  -6  11   2       97.78      105.69      7.73 o 
  -5  11   2       64.47       67.50      6.48 o 
  -4  11   2      307.90      315.21     11.98 o 
  -3  11   2      122.68      114.56     12.03 o 
  -2  11   2       35.43       38.40      6.18 o 
  -1  11   2      268.48      265.17     13.32 o 
   0  11   2        0.10        0.44      2.11 o 
   1  11   2        3.74        1.83      1.98 o 
   2  11   2       45.52       36.30      5.97 o 
   3  11   2      216.45      205.09     11.84 o 
   4  11   2      100.92      105.74      7.58 o 
   5  11   2       81.99       90.27      9.35 o 
   6  11   2        9.67       10.73      4.34 o 
   7  11   2       11.55       14.12      4.95 o 
  -7  12   2        9.05       10.95      3.88 o 
  -6  12   2        3.25        2.47      2.83 o 
  -5  12   2      132.07      142.17     10.98 o 
  -4  12   2      160.55      182.35     12.81 o 
  -3  12   2       13.23       11.21      4.15 o 
  -2  12   2       69.10       53.45      7.53 o 
  -1  12   2        2.80        1.70      2.37 o 
   0  12   2        2.97        2.74      2.18 o 
   1  12   2        1.24       -0.16      1.94 o 
   2  12   2        4.53        4.05      2.78 o 
   3  12   2       33.80       34.08      9.33 o 
   4  12   2        0.59        0.83      3.66 o 
   5  12   2       63.32       71.19      9.06 o 
   6  12   2       24.32       26.65      6.80 o 
  -5  13   2       74.58       68.14      9.06 o 
  -4  13   2       84.29       77.13     11.20 o 
  -3  13   2       36.58       40.85     11.20 o 
  -2  13   2       50.25       55.78      8.16 o 
  -1  13   2       27.63       28.58      6.16 o 
   0  13   2       57.66       73.17     17.13 o 
   1  13   2       48.42       45.74      7.29 o 
   2  13   2       81.09       98.68     14.51 o 
   3  13   2       70.87       69.48     13.37 o 
 -14   1   3       80.49       75.09      8.38 o 
 -13   1   3        4.22        4.70      3.09 o 
 -12   1   3      170.80      170.83      8.37 o 
 -11   1   3      636.64      678.32     15.47 o 
 -10   1   3       13.16       11.24      2.52 o 
  -9   1   3      113.55      110.24      4.76 o 
  -8   1   3        2.91        0.06      0.87 o 
  -7   1   3        5.42        4.75      1.28 o 
  -6   1   3      240.43      236.09      6.55 o 
  -5   1   3     1688.69     1789.63     18.90 o 
  -4   1   3     3109.10     3279.65     36.00 o 
  -3   1   3     1367.06     1491.86     10.50 o 
  -2   1   3     9608.47    10066.30     33.39 o 
  -1   1   3      261.51      280.22      3.90 o 
   0   1   3     3569.16     3906.52     63.10 o 
   1   1   3       74.90       66.53      2.22 o 
   2   1   3      655.17      658.25      8.30 o 
   3   1   3       12.99       10.22      0.99 o 
   4   1   3      572.36      627.21     12.61 o 
   5   1   3     2229.87     2599.98     42.59 o 
   6   1   3       10.78        6.80      1.39 o 
   7   1   3       43.68       46.14      3.43 o 
   8   1   3      130.13      117.95      6.29 o 
   9   1   3      424.74      437.07     14.86 o 
  10   1   3      108.48      102.76     11.67 o 
  11   1   3      165.13      128.94     13.75 o 
 -14   2   3       52.68       54.67     11.11 o 
 -13   2   3       22.97       22.44      4.12 o 
 -12   2   3        6.94        4.14      2.21 o 
 -11   2   3        0.31       -0.38      1.39 o 
 -10   2   3       46.09       44.15      4.44 o 
  -9   2   3       81.45       77.71      4.96 o 
  -8   2   3      834.02      876.18     13.60 o 
  -7   2   3      551.29      588.75      9.16 o 
  -6   2   3       11.22        9.94      1.47 o 
  -5   2   3      468.19      517.26     10.74 o 
  -4   2   3       24.40       26.62      2.01 o 
  -3   2   3    18370.82    19042.56    176.66 o 
  -2   2   3     8313.24     8831.32    135.01 o 
  -1   2   3    10562.22    11048.73    205.84 o 
   0   2   3     3665.42     3770.58     62.77 o 
   1   2   3     2622.88     2673.26     74.55 o 
   2   2   3       12.82        7.68      0.84 o 
   3   2   3     2419.61     2712.48     37.59 o 
   4   2   3      535.35      620.15     11.88 o 
   5   2   3        0.64        2.55      0.94 o 
   6   2   3       95.15       89.59      4.18 o 
   7   2   3      133.40      127.73      5.24 o 
   8   2   3        3.74        2.19      1.55 o 
   9   2   3        1.55        1.80      2.59 o 
  10   2   3      338.56      325.40     20.55 o 
  11   2   3        2.04       -1.32      3.40 o 
  12   2   3      126.99      104.42     14.13 o 
 -14   3   3       22.94       26.91      5.93 o 
 -13   3   3       25.37       34.68      5.27 o 
 -12   3   3      100.26       90.48      6.72 o 
 -11   3   3     1795.46     1899.71     49.41 o 
 -10   3   3     1062.06     1080.72     31.99 o 
  -9   3   3       39.97       33.62      3.89 o 
  -8   3   3      112.51      101.73      5.50 o 
  -7   3   3      176.42      169.19      6.62 o 
  -6   3   3      247.83      261.15      6.62 o 
  -5   3   3     2080.84     2309.82     51.44 o 
  -4   3   3     1026.02     1069.07     17.21 o 
  -3   3   3        0.49        1.37      0.72 o 
  -2   3   3       14.07       13.86      1.46 o 
  -1   3   3     1874.68     1885.82     35.82 o 
   0   3   3       26.58       34.68      1.87 o 
   1   3   3       29.55       28.19      1.58 o 
   2   3   3      154.99      153.81      6.37 o 
   3   3   3      949.66     1045.25     14.90 o 
   4   3   3      937.91     1037.81     20.24 o 
   5   3   3       28.49       28.35      2.31 o 
   6   3   3      232.70      230.33      7.24 o 
   7   3   3      822.84      836.71     19.93 o 
   8   3   3     1347.47     1407.74     27.32 o 
   9   3   3      348.06      319.57     13.80 o 
  10   3   3       22.95       20.62      4.79 o 
  11   3   3        0.65        3.78      4.53 o 
  12   3   3       25.90       44.01     10.73 o 
 -14   4   3        3.11        9.96      4.02 o 
 -13   4   3       79.46       67.09      8.26 o 
 -12   4   3       45.75       38.33      5.13 o 
 -11   4   3      545.11      572.13     18.94 o 
 -10   4   3      106.16      110.04      6.60 o 
  -9   4   3      242.24      237.95      9.03 o 
  -8   4   3      115.54      106.48      5.88 o 
  -7   4   3        4.22        3.32      1.56 o 
  -6   4   3       11.39        9.71      2.15 o 
  -5   4   3       35.21       46.14      2.29 o 
  -4   4   3      316.99      389.41     10.53 o 
  -3   4   3       47.77       45.14      2.13 o 
  -2   4   3        0.66        2.65      0.98 o 
  -1   4   3        8.01        6.65      1.17 o 
   0   4   3      388.78      357.87     10.02 o 
   1   4   3      381.22      369.45     11.33 o 
   2   4   3     4484.98     4943.73    164.93 o 
   3   4   3      529.84      541.33     16.70 o 
   4   4   3       77.41       74.73      4.56 o 
   5   4   3      288.32      277.22      7.09 o 
   6   4   3      127.38      121.57      6.03 o 
   7   4   3     1037.52     1116.08     42.87 o 
   8   4   3       10.93       10.48      2.83 o 
   9   4   3       87.19       84.27      6.24 o 
  10   4   3       59.26       51.31     10.31 o 
  11   4   3        2.77        3.17      4.68 o 
  12   4   3        9.41        8.05      6.99 o 
 -13   5   3        1.92        1.28      3.32 o 
 -12   5   3       45.13       57.22      6.05 o 
 -11   5   3       19.12       18.74      3.64 o 
 -10   5   3        7.14        4.99      2.21 o 
  -9   5   3       52.94       54.62      5.65 o 
  -8   5   3       67.18       64.61      5.06 o 
  -7   5   3       93.32       75.79      4.95 o 
  -6   5   3       79.19       80.99      4.86 o 
  -5   5   3        2.35        5.59      1.72 o 
  -4   5   3       22.14       21.74      1.88 o 
  -3   5   3     2718.13     3135.21     54.45 o 
  -2   5   3       45.41       45.60      2.44 o 
  -1   5   3       44.20       36.27      2.33 o 
   0   5   3        5.86        9.95      1.49 o 
   1   5   3      300.60      276.50      8.64 o 
   2   5   3        0.04        0.56      0.70 o 
   3   5   3      836.48      865.27     33.41 o 
   4   5   3       28.24       27.50      2.54 o 
   5   5   3       10.15        8.65      2.23 o 
   6   5   3      218.04      209.24      8.13 o 
   7   5   3       14.77       11.25      2.75 o 
   8   5   3        3.18        5.74      2.44 o 
   9   5   3        8.81        2.86      3.25 o 
  10   5   3       64.73       57.09     11.30 o 
  11   5   3      139.20      136.05     15.57 o 
 -13   6   3        4.10        1.98      2.39 o 
 -12   6   3       78.92       72.03      8.62 o 
 -11   6   3       19.02       20.04      4.04 o 
 -10   6   3      187.86      198.46     11.80 o 
  -9   6   3       95.74       84.95      6.18 o 
  -8   6   3        3.71        3.85      2.07 o 
  -7   6   3       70.24       73.08      5.29 o 
  -6   6   3       70.36       68.45      4.75 o 
  -5   6   3        0.44       -0.46      1.06 o 
  -4   6   3      391.49      392.88     13.63 o 
  -3   6   3       75.33       85.73      3.29 o 
  -2   6   3      131.49      130.78      5.23 o 
  -1   6   3     1041.89     1102.32     27.36 o 
   0   6   3        1.67        5.05      1.31 o 
   1   6   3      327.33      327.92      9.77 o 
   2   6   3      165.30      176.93      6.68 o 
   3   6   3      107.01      112.16      4.50 o 
   4   6   3        3.91        3.14      1.26 o 
   5   6   3        4.31        2.62      1.79 o 
   6   6   3       98.64       93.30      7.05 o 
   7   6   3        0.25        0.69      1.74 o 
   8   6   3      460.55      474.04     36.72 o 
   9   6   3       69.74       75.03      8.31 o 
  10   6   3       36.43       27.73      8.77 o 
  11   6   3        4.09        7.40      5.67 o 
 -12   7   3      345.20      340.21     27.88 o 
 -11   7   3       17.92       17.72      4.08 o 
 -10   7   3       11.00       12.34      3.21 o 
  -9   7   3       28.14       21.92      3.93 o 
  -8   7   3       49.94       49.33      5.14 o 
  -7   7   3      370.21      358.73     11.92 o 
  -6   7   3       46.78       45.03      4.53 o 
  -5   7   3       92.01       96.92      5.62 o 
  -4   7   3       97.86      102.52      5.57 o 
  -3   7   3      199.96      187.92      7.19 o 
  -2   7   3      146.55      140.82      5.31 o 
  -1   7   3      801.78      833.16     23.98 o 
   0   7   3        1.78        2.96      1.21 o 
   1   7   3      201.96      185.25      7.54 o 
   2   7   3        1.93        1.59      1.25 o 
   3   7   3        3.58        2.80      1.29 o 
   4   7   3      687.46      686.89     17.57 o 
   5   7   3      395.40      444.93     12.40 o 
   6   7   3     1393.39     1520.95     61.49 o 
   7   7   3      264.66      238.11     12.54 o 
   8   7   3       35.09       31.43      6.06 o 
   9   7   3        3.07        5.43      3.45 o 
  10   7   3        0.32        1.89      3.11 o 
 -12   8   3       50.88       58.27      8.49 o 
 -11   8   3        0.22        1.10      2.87 o 
 -10   8   3        0.84        0.37      2.12 o 
  -9   8   3       40.20       45.30      5.50 o 
  -8   8   3       37.55       32.01      4.65 o 
  -7   8   3        8.77       10.48      2.88 o 
  -6   8   3      112.44      123.98      8.12 o 
  -5   8   3       52.48       52.63      4.96 o 
  -4   8   3       90.49       74.45      5.14 o 
  -3   8   3      305.67      295.58      9.50 o 
  -2   8   3      467.56      501.48     18.04 o 
  -1   8   3        0.96       -0.03      1.27 o 
   0   8   3      426.05      437.10      9.01 o 
   1   8   3       90.07       80.09      4.90 o 
   2   8   3      111.94       93.47      5.37 o 
   3   8   3        7.24        5.36      1.77 o 
   4   8   3      122.32      127.03      8.07 o 
   5   8   3       12.24       10.96      2.93 o 
   6   8   3       28.48       24.23      5.18 o 
   7   8   3       81.89       76.55      8.30 o 
   8   8   3      121.87      115.89     10.03 o 
   9   8   3       15.51       16.26      4.98 o 
  10   8   3        2.49        1.74      3.64 o 
 -11   9   3        1.24        3.66      4.08 o 
 -10   9   3       18.08       22.35      4.68 o 
  -9   9   3       12.75        9.33      3.21 o 
  -8   9   3        2.32        1.06      2.25 o 
  -7   9   3      359.86      357.88     17.06 o 
  -6   9   3      429.42      410.68     14.36 o 
  -5   9   3       70.41       69.93      5.85 o 
  -4   9   3       72.89       77.07      5.66 o 
  -3   9   3       15.29       18.26      3.30 o 
  -2   9   3      413.71      421.31     12.65 o 
  -1   9   3      917.42      955.64     34.20 o 
   0   9   3      237.75      238.92     16.02 o 
   1   9   3      378.91      393.83     11.16 o 
   2   9   3       26.17       21.15      4.31 o 
   3   9   3      158.34      169.94      7.96 o 
   4   9   3      719.50      798.86     40.96 o 
   5   9   3       62.90       64.04      9.96 o 
   6   9   3      173.98      172.68     16.23 o 
   7   9   3       80.97      100.96      9.83 o 
   8   9   3        0.80        1.23      2.99 o 
   9   9   3        4.87        2.86      3.25 o 
 -10  10   3      145.57      217.25     14.51 o 
  -9  10   3       10.32       14.42      3.95 o 
  -8  10   3        5.51        7.24      2.91 o 
  -7  10   3       11.38        5.42      2.63 o 
  -6  10   3        3.89        6.25      2.75 o 
  -5  10   3       12.10       16.93      3.61 o 
  -4  10   3      400.87      414.76     19.46 o 
  -3  10   3       13.42        8.52      2.62 o 
  -2  10   3      439.21      422.49     28.05 o 
  -1  10   3      189.61      175.96     10.32 o 
   0  10   3       14.11       11.47      3.50 o 
   1  10   3      943.40      953.44     32.17 o 
   2  10   3      353.25      375.98     11.82 o 
   3  10   3      162.86      179.92      8.80 o 
   4  10   3       26.46       33.12      5.99 o 
   5  10   3       54.65       50.23      7.35 o 
   6  10   3       68.02       79.04      9.04 o 
   7  10   3       13.74        9.20      4.42 o 
   8  10   3      123.34      128.94     10.99 o 
  -9  11   3       17.14       19.23      4.91 o 
  -8  11   3       11.04       11.23      4.00 o 
  -7  11   3       14.95       11.16      3.69 o 
  -6  11   3       17.22       19.32      4.40 o 
  -5  11   3       18.26       18.02      3.98 o 
  -4  11   3       11.69        7.12      2.84 o 
  -3  11   3       15.38        9.64      3.71 o 
  -2  11   3        0.14        2.39      2.72 o 
  -1  11   3       89.07       93.66      8.34 o 
   0  11   3      340.87      392.05     36.74 o 
   1  11   3        5.52        2.30      2.01 o 
   2  11   3      553.40      562.47     28.71 o 
   3  11   3      442.76      473.11     18.59 o 
   4  11   3        5.17        7.29      3.70 o 
   5  11   3       56.70       57.68      8.16 o 
   6  11   3        0.53        1.99      3.38 o 
   7  11   3       42.97       47.58      8.08 o 
  -7  12   3        0.11       -1.06      2.58 o 
  -6  12   3       33.98       41.30      6.01 o 
  -5  12   3        0.01       -1.65      2.38 o 
  -4  12   3      104.82      107.56      9.88 o 
  -3  12   3       91.90      102.44      9.41 o 
  -2  12   3       77.34       83.24      8.84 o 
  -1  12   3        9.97        8.09      3.74 o 
   0  12   3        4.56        2.66      2.76 o 
   1  12   3      160.51      140.84     15.19 o 
   2  12   3       48.55       43.14     10.13 o 
   3  12   3       69.13       60.37     11.67 o 
   4  12   3       37.21       39.29     10.16 o 
   5  12   3       86.04      105.09     10.66 o 
  -5  13   3       30.59       35.49      7.00 o 
  -4  13   3      126.18      145.03     11.57 o 
  -3  13   3       95.53      117.15     10.66 o 
  -2  13   3       70.94       65.74      8.66 o 
  -1  13   3       12.74        9.06      4.05 o 
   0  13   3        6.09        5.75      3.60 o 
   1  13   3       26.53       26.14      8.92 o 
   2  13   3       14.25       13.11      6.84 o 
 -15   0   4        0.34        0.98      3.55 o 
 -14   0   4      111.74      108.54     13.49 o 
 -13   0   4      200.47      213.31     17.45 o 
 -12   0   4       95.21       79.30     11.03 o 
 -11   0   4      179.68      183.28      9.63 o 
 -10   0   4      100.91       90.97      6.52 o 
  -9   0   4      274.41      249.08      9.98 o 
  -8   0   4      154.65      158.03      7.47 o 
  -7   0   4       37.33       34.74      3.74 o 
  -6   0   4      838.52      874.36     15.08 o 
  -5   0   4      187.47      175.83      6.49 o 
  -4   0   4    10310.73    11017.64    322.34 o 
  -3   0   4       25.54       18.00      2.14 o 
  -2   0   4     3697.46     3880.80     24.12 o 
  -1   0   4      606.14      548.04     12.69 o 
   0   0   4    13050.81    13571.08    287.35 o 
   1   0   4       51.99       52.29      3.65 o 
   2   0   4      377.03      401.97     12.82 o 
   3   0   4      932.73      996.60     10.87 o 
   4   0   4      111.73      102.42      4.47 o 
   5   0   4       74.00       75.32      3.97 o 
   6   0   4      198.04      204.81      9.41 o 
   7   0   4       25.28       26.31      4.55 o 
   8   0   4     1058.71     1031.06     31.70 o 
   9   0   4       89.15       92.98     10.77 o 
  10   0   4       12.01       10.35      5.52 o 
 -15   1   4        0.10       -1.93      2.14 o 
 -14   1   4       81.18       92.00      9.15 o 
 -13   1   4       20.66       26.62      5.52 o 
 -12   1   4       37.84       36.04      4.60 o 
 -11   1   4      207.14      207.04      8.73 o 
 -10   1   4       88.14       93.65      4.71 o 
  -9   1   4      238.31      218.86      7.73 o 
  -8   1   4        3.47        1.45      1.00 o 
  -7   1   4     1603.38     1625.18     15.55 o 
  -6   1   4        2.76        5.56      1.29 o 
  -5   1   4       14.32       11.53      1.52 o 
  -4   1   4       17.69       19.26      1.70 o 
  -3   1   4      726.01      721.02      7.87 o 
  -2   1   4     7600.97     8232.79     67.59 o 
  -1   1   4       37.33       33.85      1.40 o 
   0   1   4     1854.19     1946.80     24.71 o 
   1   1   4     1302.19     1415.85     22.18 o 
   2   1   4      815.34      882.48     12.20 o 
   3   1   4      126.25      134.25      3.75 o 
   4   1   4      135.29      150.71      3.43 o 
   5   1   4      961.47     1040.47     11.54 o 
   6   1   4      467.58      486.83      9.32 o 
   7   1   4       33.43       37.43      4.10 o 
   8   1   4       23.63       26.72      3.90 o 
   9   1   4      254.92      273.61     12.38 o 
  10   1   4      244.38      216.37     17.00 o 
  11   1   4        1.11        5.25      5.10 o 
 -14   2   4       14.59        8.46      3.95 o 
 -13   2   4       94.28      103.24      7.18 o 
 -12   2   4       11.64       13.18      3.23 o 
 -11   2   4      594.85      590.27     14.80 o 
 -10   2   4       37.68       26.61      3.66 o 
  -9   2   4       76.05       66.08      4.72 o 
  -8   2   4        5.44        4.11      1.32 o 
  -7   2   4     2484.10     2594.77     29.19 o 
  -6   2   4     1480.07     1568.59     24.19 o 
  -5   2   4      415.80      403.51     10.73 o 
  -4   2   4     2098.08     2199.19     25.66 o 
  -3   2   4     6870.72     7407.59     84.79 o 
  -2   2   4     9300.85     9863.27     85.72 o 
  -1   2   4    16122.90    16636.32    138.90 o 
   0   2   4     4199.04     4411.52     75.34 o 
   1   2   4        0.08       -0.16      0.61 o 
   2   2   4      343.00      341.03      6.30 o 
   3   2   4     2964.67     3294.22     41.36 o 
   4   2   4     1396.80     1564.18     31.15 o 
   5   2   4      750.92      770.45     11.22 o 
   6   2   4       58.51       58.18      3.68 o 
   7   2   4      105.07      111.41      6.16 o 
   8   2   4       23.02       26.45      5.04 o 
   9   2   4      266.42      269.13     13.06 o 
  10   2   4        7.40        5.40      4.53 o 
  11   2   4      122.95      115.91     13.75 o 
  12   2   4       11.32       18.74      8.20 o 
 -14   3   4       56.51       69.91      6.97 o 
 -13   3   4       45.55       40.53      5.34 o 
 -12   3   4       23.51       24.49      4.28 o 
 -11   3   4      104.22      108.24      6.77 o 
 -10   3   4      500.41      474.64     13.00 o 
  -9   3   4      123.49      132.79      6.61 o 
  -8   3   4       83.83       82.21      5.07 o 
  -7   3   4      109.76      103.78      5.06 o 
  -6   3   4       67.71       65.10      3.03 o 
  -5   3   4     3830.79     4626.64     89.95 o 
  -4   3   4      146.10      127.34      3.72 o 
  -3   3   4     1360.81     1316.40     21.85 o 
  -2   3   4      405.23      388.73      9.35 o 
  -1   3   4     1881.39     2023.21     43.20 o 
   0   3   4      142.93      139.49      3.56 o 
   1   3   4      838.78      927.30     17.84 o 
   2   3   4       63.30       62.65      2.24 o 
   3   3   4     1217.61     1376.77     29.42 o 
   4   3   4       23.52       22.22      2.35 o 
   5   3   4       22.58       22.32      2.50 o 
   6   3   4       91.17       84.26      4.30 o 
   7   3   4      127.07      127.36      6.52 o 
   8   3   4      354.17      385.10     33.17 o 
   9   3   4       18.00        9.17      3.66 o 
  10   3   4       70.22       65.98      7.89 o 
  11   3   4       38.76       44.35     10.62 o 
 -14   4   4        7.06        9.62      3.30 o 
 -13   4   4       40.83       36.23      5.34 o 
 -12   4   4      132.78      137.61      8.16 o 
 -11   4   4      136.37      137.70      7.74 o 
 -10   4   4      463.11      468.33     13.26 o 
  -9   4   4      157.21      144.09      7.14 o 
  -8   4   4      303.51      332.80     10.13 o 
  -7   4   4        4.29        2.17      1.47 o 
  -6   4   4      500.52      512.71     11.31 o 
  -5   4   4     2801.51     3186.08     72.84 o 
  -4   4   4        6.80        4.41      1.06 o 
  -3   4   4     1722.68     1868.81     33.13 o 
  -2   4   4      368.85      368.20      9.42 o 
  -1   4   4       73.77       75.86      3.08 o 
   0   4   4      399.41      493.02     12.55 o 
   1   4   4        1.11        1.38      0.79 o 
   2   4   4      429.70      525.81     14.06 o 
   3   4   4      657.78      706.05     20.67 o 
   4   4   4        5.30        2.47      1.27 o 
   5   4   4      253.47      247.86      7.45 o 
   6   4   4      211.84      214.00      9.07 o 
   7   4   4      218.08      218.11     10.42 o 
   8   4   4      745.18      773.27     48.32 o 
   9   4   4       71.89       69.83     13.87 o 
  10   4   4       96.46       88.37      9.08 o 
  11   4   4       74.72       55.95     12.01 o 
 -14   5   4        2.68        3.25      3.31 o 
 -13   5   4        6.99        8.76      3.18 o 
 -12   5   4       37.03       38.78      5.32 o 
 -11   5   4      152.44      155.36      8.46 o 
 -10   5   4      331.79      313.86     11.25 o 
  -9   5   4       49.82       47.92      5.01 o 
  -8   5   4      224.54      235.43      8.93 o 
  -7   5   4       69.70       75.02      4.96 o 
  -6   5   4      127.84      136.31      6.25 o 
  -5   5   4       10.36        9.36      2.19 o 
  -4   5   4       73.54       75.31      3.02 o 
  -3   5   4      128.20      156.42      4.43 o 
  -2   5   4       25.77       33.56      2.38 o 
  -1   5   4      448.69      438.63     13.01 o 
   0   5   4      128.88      142.46      7.89 o 
   1   5   4       29.90       26.81      2.18 o 
   2   5   4       48.55       46.84      2.56 o 
   3   5   4        3.54        1.84      0.95 o 
   4   5   4        2.16        2.20      1.49 o 
   5   5   4      101.83       98.38      6.33 o 
   6   5   4      203.64      209.84     11.27 o 
   7   5   4      204.06      195.62      8.46 o 
   8   5   4        0.34        1.04      1.89 o 
   9   5   4      210.75      231.55     25.37 o 
  10   5   4      186.12      199.03     18.59 o 
  11   5   4        2.76        1.55      5.33 o 
 -13   6   4       47.51       45.54      5.97 o 
 -12   6   4      129.67      149.24      8.98 o 
 -11   6   4        0.01       -0.29      1.84 o 
 -10   6   4        0.61       -0.49      1.67 o 
  -9   6   4        1.52        1.07      1.78 o 
  -8   6   4       44.20       37.18      4.46 o 
  -7   6   4       54.79       44.93      4.52 o 
  -6   6   4      313.06      327.26     19.13 o 
  -5   6   4      263.51      275.85      8.86 o 
  -4   6   4      137.67      156.27      8.79 o 
  -3   6   4      129.01      114.82      5.44 o 
  -2   6   4       31.94       37.96      2.69 o 
  -1   6   4      111.58       86.38      3.84 o 
   0   6   4       16.37       16.01      2.30 o 
   1   6   4      241.21      213.15      9.66 o 
   2   6   4       15.15       10.21      1.60 o 
   3   6   4        0.63       -0.14      1.15 o 
   4   6   4       27.18       19.10      3.15 o 
   5   6   4       89.22       86.47      5.74 o 
   6   6   4      162.46      156.42      7.61 o 
   7   6   4       69.58       71.05      5.96 o 
   8   6   4      107.78      103.62      7.57 o 
   9   6   4       43.46       30.68      8.88 o 
  10   6   4       54.81       56.71     12.09 o 
 -13   7   4        8.52        2.65      3.82 o 
 -12   7   4      144.43      140.34     14.62 o 
 -11   7   4        7.69       11.75      3.40 o 
 -10   7   4       11.28       13.74      3.46 o 
  -9   7   4      273.71      287.25     11.16 o 
  -8   7   4        4.39        4.00      2.20 o 
  -7   7   4      568.38      613.02     18.52 o 
  -6   7   4        1.94        0.81      1.46 o 
  -5   7   4       62.71       58.81      4.82 o 
  -4   7   4       87.23       84.00      5.13 o 
  -3   7   4        0.00        0.30      1.27 o 
  -2   7   4       23.27       24.82      2.46 o 
  -1   7   4        0.46        1.47      1.10 o 
   0   7   4      107.21      101.19      4.28 o 
   1   7   4       85.47       75.03      3.77 o 
   2   7   4      226.19      218.79      6.59 o 
   3   7   4      202.64      203.79      8.03 o 
   4   7   4        0.07       -1.35      1.36 o 
   5   7   4       20.02       15.45      3.10 o 
   6   7   4      154.65      158.34      8.01 o 
   7   7   4       51.80       51.34      5.54 o 
   8   7   4       43.02       42.92      6.84 o 
   9   7   4        1.82        2.76      4.99 o 
  10   7   4       12.78       15.41      7.93 o 
 -12   8   4       90.99      101.96      8.42 o 
 -11   8   4      232.71      254.84     11.77 o 
 -10   8   4       37.85       29.96      4.94 o 
  -9   8   4       22.63       22.09      4.09 o 
  -8   8   4      350.84      339.46     18.90 o 
  -7   8   4      149.13      134.19      7.52 o 
  -6   8   4       88.33       86.29      6.04 o 
  -5   8   4      187.82      192.15      8.32 o 
  -4   8   4      126.53      111.59      6.21 o 
  -3   8   4       23.19       21.62      3.32 o 
  -2   8   4      560.43      603.94     26.96 o 
  -1   8   4     1145.01     1204.75     41.48 o 
   0   8   4       18.85       20.54      2.54 o 
   1   8   4      745.64      761.79     22.04 o 
   2   8   4      744.93      732.75     25.88 o 
   3   8   4       37.64       34.14      4.13 o 
   4   8   4       15.83       14.98      3.16 o 
   5   8   4       12.92       13.84      3.26 o 
   6   8   4       30.25       33.61      4.70 o 
   7   8   4       12.61       10.26      4.27 o 
   8   8   4       20.80       19.41      9.05 o 
   9   8   4        0.28       -0.25      2.70 o 
 -11   9   4       36.87       32.04      5.47 o 
 -10   9   4        0.01       -0.24      2.10 o 
  -9   9   4      109.04      110.97      8.44 o 
  -8   9   4      108.71       99.98      7.44 o 
  -7   9   4      102.24       83.90      6.78 o 
  -6   9   4       91.49       66.69      6.76 o 
  -5   9   4        1.46        0.09      1.49 o 
  -4   9   4      242.20      256.16      9.80 o 
  -3   9   4      295.22      331.23     10.76 o 
  -2   9   4       24.65       26.56      3.67 o 
  -1   9   4        8.25        9.12      2.58 o 
   0   9   4     1330.32     1359.80     51.38 o 
   1   9   4      662.11      655.89     14.50 o 
   2   9   4      336.87      337.64     18.47 o 
   3   9   4      328.74      335.37     11.34 o 
   4   9   4      475.06      506.95     32.15 o 
   5   9   4      197.21      200.25     12.51 o 
   6   9   4       11.22        8.23      3.80 o 
   7   9   4       76.34       86.53      9.38 o 
   8   9   4        0.04        0.32      2.66 o 
 -10  10   4        8.66        4.86      3.33 o 
  -9  10   4        0.12       -1.43      2.33 o 
  -8  10   4       10.45       11.88      3.78 o 
  -7  10   4       88.93       82.87      7.10 o 
  -6  10   4        9.78       16.21      3.75 o 
  -5  10   4       54.37       42.51      5.19 o 
  -4  10   4       29.10       27.60      4.24 o 
  -3  10   4        2.22       -0.03      1.82 o 
  -2  10   4        0.84       -1.73      1.73 o 
  -1  10   4       45.18       38.81      5.76 o 
   0  10   4      119.96      125.18      8.71 o 
   1  10   4        8.22        8.77      4.61 o 
   2  10   4       20.38       18.62      4.29 o 
   3  10   4      303.09      328.39     12.53 o 
   4  10   4        4.39        5.01      3.35 o 
   5  10   4        6.28        7.14      3.74 o 
   6  10   4       11.69       15.89      4.94 o 
   7  10   4       22.91       16.03      5.00 o 
  -9  11   4        0.75        0.03      2.10 o 
  -8  11   4       30.73       35.65      5.84 o 
  -7  11   4       10.38       13.81      3.86 o 
  -6  11   4       29.79       29.09      4.92 o 
  -5  11   4        0.13       -0.12      2.10 o 
  -4  11   4        0.06       -1.31      1.85 o 
  -3  11   4       17.88       21.93      5.00 o 
  -2  11   4       49.27       41.31      6.41 o 
  -1  11   4       80.45       78.92      9.05 o 
   0  11   4       47.14       46.01      6.51 o 
   1  11   4       39.06       22.63      7.06 o 
   2  11   4        0.10       -1.70      2.23 o 
   3  11   4       48.89       44.90      6.96 o 
   4  11   4       32.86       37.04      6.69 o 
   5  11   4        6.86        4.13      3.46 o 
   6  11   4       25.80       29.44      6.31 o 
  -7  12   4        5.63       10.44      3.94 o 
  -6  12   4        0.10       -0.14      2.42 o 
  -5  12   4        7.78        5.43      3.55 o 
  -4  12   4       43.34       46.24      7.42 o 
  -3  12   4        0.54        2.14      2.79 o 
  -2  12   4       31.53       46.59      7.12 o 
  -1  12   4      143.88      146.27     15.07 o 
   0  12   4        0.60        0.30      4.23 o 
   1  12   4        1.11        4.34      4.27 o 
   2  12   4       42.44       50.78     10.84 o 
   3  12   4       27.57       25.92      8.20 o 
   4  12   4       34.93       44.35     11.03 o 
  -4  13   4       94.15      125.99     12.54 o 
  -3  13   4        3.67        5.50      3.61 o 
  -2  13   4        1.12        2.09      2.91 o 
  -1  13   4        1.36        1.40      3.48 o 
   0  13   4       16.44       13.87      6.50 o 
   1  13   4       12.74       23.05      8.35 o 
   2  13   4        0.46        2.30      3.93 o 
 -15   1   5       90.72      104.23     10.10 o 
 -14   1   5      177.86      215.19     13.13 o 
 -13   1   5        0.31        3.53      3.04 o 
 -12   1   5        2.36        3.04      2.15 o 
 -11   1   5      296.86      289.19     13.88 o 
 -10   1   5      218.56      209.75      6.89 o 
  -9   1   5      342.91      332.61      8.14 o 
  -8   1   5      113.51      101.61      4.40 o 
  -7   1   5        9.38        4.88      1.37 o 
  -6   1   5     1944.54     2059.87     23.86 o 
  -5   1   5     2710.76     2907.88     31.49 o 
  -4   1   5      235.93      265.26      5.49 o 
  -3   1   5      210.41      231.38      4.02 o 
  -2   1   5     3297.35     3614.39     34.62 o 
  -1   1   5       15.34       10.38      0.99 o 
   0   1   5     1831.98     1972.42     17.75 o 
   1   1   5      461.19      466.93      8.58 o 
   2   1   5       58.60       51.49      2.39 o 
   3   1   5      347.97      338.09      6.01 o 
   4   1   5      123.15      118.52      3.95 o 
   5   1   5      315.31      296.25      7.93 o 
   6   1   5       67.01       54.01      4.14 o 
   7   1   5       38.19       30.52      4.07 o 
   8   1   5       79.87       71.65      5.87 o 
   9   1   5       27.56       33.41      5.73 o 
  10   1   5      133.01      131.06     13.98 o 
  11   1   5        2.00        9.56      5.74 o 
 -15   2   5       91.86       99.79     10.04 o 
 -14   2   5        2.28        1.74      3.07 o 
 -13   2   5       77.13       74.64      6.65 o 
 -12   2   5       45.91       49.23      5.40 o 
 -11   2   5        6.07        3.56      2.00 o 
 -10   2   5      202.64      197.51      8.28 o 
  -9   2   5       67.86       63.74      4.81 o 
  -8   2   5      491.11      509.47      9.45 o 
  -7   2   5      641.56      701.81     12.75 o 
  -6   2   5      401.22      427.99     11.95 o 
  -5   2   5       17.83       13.95      1.74 o 
  -4   2   5      434.52      442.14     12.16 o 
  -3   2   5      210.50      219.75      3.78 o 
  -2   2   5     1279.98     1393.42     19.48 o 
  -1   2   5       55.87       54.24      2.11 o 
   0   2   5      261.32      297.68      4.58 o 
   1   2   5     4060.68     4467.72    109.68 o 
   2   2   5     1029.49     1095.59     19.60 o 
   3   2   5      251.34      270.89      5.73 o 
   4   2   5      262.17      234.14      5.65 o 
   5   2   5       85.83       75.22      3.91 o 
   6   2   5        1.24        2.21      1.78 o 
   7   2   5      118.33      108.69      6.35 o 
   8   2   5        9.64        9.01      3.48 o 
   9   2   5       43.77       52.12      7.09 o 
  10   2   5       30.17       21.53      7.63 o 
  11   2   5        3.07        0.64      4.61 o 
 -14   3   5       12.90       12.01      3.49 o 
 -13   3   5        5.13        8.03      3.14 o 
 -12   3   5        8.35        7.97      2.88 o 
 -11   3   5      487.68      513.60     14.28 o 
 -10   3   5     1613.14     1733.31     24.82 o 
  -9   3   5     1057.17     1109.72     20.13 o 
  -8   3   5        1.57        2.27      1.50 o 
  -7   3   5      517.49      508.17     13.62 o 
  -6   3   5      601.09      670.91     12.90 o 
  -5   3   5      914.87      965.36     11.24 o 
  -4   3   5     7174.63     7851.27     77.90 o 
  -3   3   5      134.13      128.16      3.95 o 
  -2   3   5       33.19       29.86      2.11 o 
  -1   3   5      711.66      701.41     23.63 o 
   0   3   5     4391.64     4784.74     84.31 o 
   1   3   5     2257.17     2570.90     55.13 o 
   2   3   5     1037.08     1205.50     31.84 o 
   3   3   5      161.62      151.98      4.97 o 
   4   3   5      338.98      356.31      9.29 o 
   5   3   5        4.55        1.43      1.33 o 
   6   3   5      153.41      160.25      7.23 o 
   7   3   5      690.13      701.77     45.47 o 
   8   3   5      729.55      730.56     39.03 o 
   9   3   5      344.94      313.72     14.82 o 
  10   3   5        2.10        5.46      4.57 o 
  11   3   5        1.75       -0.08      6.08 o 
 -14   4   5       20.01       23.94      4.60 o 
 -13   4   5      133.50      128.09      8.72 o 
 -12   4   5        3.75        3.06      2.30 o 
 -11   4   5       40.95       32.00      4.56 o 
 -10   4   5      388.42      398.83     12.36 o 
  -9   4   5        2.50        0.46      1.58 o 
  -8   4   5       33.96       31.11      3.81 o 
  -7   4   5      251.75      229.05      8.13 o 
  -6   4   5      571.02      545.65     17.97 o 
  -5   4   5     2270.58     2458.00     42.88 o 
  -4   4   5     1524.12     1589.21     14.13 o 
  -3   4   5     1074.92     1156.36     15.25 o 
  -2   4   5      525.98      561.29     14.78 o 
  -1   4   5      425.07      468.43     12.38 o 
   0   4   5     3541.79     3921.77    109.21 o 
   1   4   5      977.58     1023.92     27.50 o 
   2   4   5       19.61       15.03      2.07 o 
   3   4   5      508.66      579.17     14.07 o 
   4   4   5       46.78       38.15      3.15 o 
   5   4   5       37.78       33.45      3.88 o 
   6   4   5      320.70      337.20     10.45 o 
   7   4   5      344.49      340.59     25.97 o 
   8   4   5       33.34       28.49      6.03 o 
   9   4   5        4.35        8.52      3.89 o 
  10   4   5       98.36      117.27     10.44 o 
  11   4   5        5.70       12.43      7.06 o 
 -14   5   5       50.41       65.41      7.11 o 
 -13   5   5       23.33       20.73      4.36 o 
 -12   5   5        9.60        5.47      2.88 o 
 -11   5   5       19.18       16.75      3.75 o 
 -10   5   5       17.40       13.96      3.30 o 
  -9   5   5      136.16      134.23      7.24 o 
  -8   5   5        0.00        0.11      1.32 o 
  -7   5   5       62.05       48.73      4.47 o 
  -6   5   5      254.34      273.97      8.91 o 
  -5   5   5      115.07      124.42      5.85 o 
  -4   5   5      126.37      128.51      4.42 o 
  -3   5   5       26.52       21.85      2.14 o 
  -2   5   5       20.34       27.11      2.34 o 
  -1   5   5      635.10      660.92     13.68 o 
   0   5   5       34.38       35.70      2.54 o 
   1   5   5       67.40       71.11      3.02 o 
   2   5   5        6.20        6.12      1.58 o 
   3   5   5       33.89       34.54      3.02 o 
   4   5   5      211.50      214.68     19.66 o 
   5   5   5       89.77       85.31      6.37 o 
   6   5   5       32.65       31.32      4.72 o 
   7   5   5       12.81       11.46      3.79 o 
   8   5   5       45.65       40.71      6.52 o 
   9   5   5       41.27       37.76     14.19 o 
  10   5   5        3.41        7.25      5.97 o 
 -13   6   5      196.93      202.47     10.68 o 
 -12   6   5        6.78        4.96      2.68 o 
 -11   6   5        0.68        1.89      2.23 o 
 -10   6   5      380.26      381.11     12.96 o 
  -9   6   5       47.51       37.63      4.67 o 
  -8   6   5        0.10        0.71      1.55 o 
  -7   6   5        5.64        4.26      1.95 o 
  -6   6   5       78.27       87.19      5.46 o 
  -5   6   5       13.20       10.02      2.37 o 
  -4   6   5      297.79      278.43      8.97 o 
  -3   6   5       44.14       41.86      2.88 o 
  -2   6   5      226.04      230.79      8.35 o 
  -1   6   5      183.41      171.32      6.37 o 
   0   6   5       88.33       94.89      4.03 o 
   1   6   5       38.53       37.67      2.64 o 
   2   6   5      305.30      283.16     13.03 o 
   3   6   5       27.29       26.70      3.50 o 
   4   6   5        0.22        0.68      1.42 o 
   5   6   5       53.09       48.28      4.79 o 
   6   6   5       33.59       29.68      4.30 o 
   7   6   5       41.84       45.83      5.21 o 
   8   6   5      115.54      127.67      9.96 o 
   9   6   5      110.84      123.92     15.23 o 
  10   6   5        0.65        0.15      5.02 o 
 -13   7   5      121.52      141.37      9.27 o 
 -12   7   5        6.71        4.97      3.03 o 
 -11   7   5       73.10       74.82      7.03 o 
 -10   7   5       15.87       11.43      3.23 o 
  -9   7   5      126.31      108.83      7.17 o 
  -8   7   5        2.16        2.52      1.95 o 
  -7   7   5      504.45      577.67     14.65 o 
  -6   7   5      127.67      134.69      6.99 o 
  -5   7   5       82.17       81.61      5.31 o 
  -4   7   5      108.73      102.60      6.53 o 
  -3   7   5      373.38      369.92     16.37 o 
  -2   7   5       22.11       21.71      2.48 o 
  -1   7   5       56.55       52.83      3.43 o 
   0   7   5      155.71      141.14      5.17 o 
   1   7   5      264.50      253.99      8.22 o 
   2   7   5       29.03       20.28      3.20 o 
   3   7   5       50.98       50.03      4.66 o 
   4   7   5        8.22        5.63      2.12 o 
   5   7   5        0.86        0.60      1.70 o 
   6   7   5       80.83       71.88      6.16 o 
   7   7   5        4.37        2.43      2.39 o 
   8   7   5       10.28        5.29      5.14 o 
   9   7   5      149.56      174.02     18.06 o 
 -12   8   5      106.65      118.47      8.79 o 
 -11   8   5        2.43        5.27      2.77 o 
 -10   8   5       46.65       47.16      5.89 o 
  -9   8   5      308.35      329.13     12.71 o 
  -8   8   5       13.35       10.64      3.05 o 
  -7   8   5       48.31       39.95      4.84 o 
  -6   8   5       51.49       48.07      6.06 o 
  -5   8   5      260.40      253.28     10.90 o 
  -4   8   5      154.45      159.44      8.27 o 
  -3   8   5      207.43      197.49      8.02 o 
  -2   8   5        0.00       -0.53      1.38 o 
  -1   8   5      139.74      127.98      6.10 o 
   0   8   5       27.73       29.57      3.03 o 
   1   8   5       34.50       33.34      4.84 o 
   2   8   5        0.13       -0.10      1.40 o 
   3   8   5       73.00       62.21      5.38 o 
   4   8   5        6.53        5.97      2.43 o 
   5   8   5      480.98      523.15     28.66 o 
   6   8   5      147.69      161.45     13.38 o 
   7   8   5       40.56       43.91      7.17 o 
   8   8   5       64.43       68.53     12.32 o 
 -11   9   5        0.34        1.26      2.61 o 
 -10   9   5        0.02       -0.05      2.21 o 
  -9   9   5       41.48       42.10      7.44 o 
  -8   9   5        8.37        7.57      2.99 o 
  -7   9   5       49.51       47.80      5.46 o 
  -6   9   5       83.61       77.95      6.41 o 
  -5   9   5      985.74      973.24     38.53 o 
  -4   9   5        0.98        0.88      1.74 o 
  -3   9   5       60.35       59.80      5.26 o 
  -2   9   5        1.43        3.20      1.91 o 
  -1   9   5      762.73      810.38     46.07 o 
   0   9   5     1734.84     1879.25    143.56 o 
   1   9   5       57.49       52.95      6.15 o 
   2   9   5        6.54        9.08      2.64 o 
   3   9   5      798.39      895.44     36.24 o 
   4   9   5      725.74      795.32     43.59 o 
   5   9   5      101.90       96.51      7.03 o 
   6   9   5        0.39        1.17      2.71 o 
   7   9   5        2.31        2.70      3.17 o 
   8   9   5       38.77       51.25      8.21 o 
 -10  10   5       73.58       88.47      8.19 o 
  -9  10   5        6.53        3.87      2.89 o 
  -8  10   5       15.09       13.36      3.92 o 
  -7  10   5       40.41       43.62      5.53 o 
  -6  10   5      225.24      233.98     11.15 o 
  -5  10   5      625.31      629.28     16.58 o 
  -4  10   5       27.40       25.32      4.28 o 
  -3  10   5       13.99       12.53      3.18 o 
  -2  10   5      225.85      212.19     14.68 o 
  -1  10   5        4.36        4.54      2.78 o 
   0  10   5       37.53       29.13      7.86 o 
   1  10   5       29.82       25.16      7.52 o 
   2  10   5      113.84      107.89      6.98 o 
   3  10   5        8.87       11.84      3.28 o 
   4  10   5        0.00        0.96      2.16 o 
   5  10   5        0.91        0.31      2.84 o 
   6  10   5      105.28      111.24     10.22 o 
   7  10   5        1.03        6.35      3.51 o 
  -9  11   5        5.76        5.42      3.28 o 
  -8  11   5       29.03       32.95      5.65 o 
  -7  11   5        0.41       -1.49      2.23 o 
  -6  11   5        0.12       -0.11      2.06 o 
  -5  11   5       24.07       21.95      4.37 o 
  -4  11   5       59.79       62.40      6.21 o 
  -3  11   5        5.35        3.71      2.97 o 
  -2  11   5        5.97        3.77      2.91 o 
  -1  11   5      161.71      168.16     16.06 o 
   0  11   5       15.03        6.65      4.57 o 
   1  11   5        0.28       -1.81      1.81 o 
   2  11   5       32.68       43.64      9.65 o 
   3  11   5       82.67       81.18      7.04 o 
   4  11   5        0.64        0.16      2.69 o 
   5  11   5       52.50       68.79      8.87 o 
  -7  12   5        0.92        1.23      2.76 o 
  -6  12   5        1.66        2.50      2.55 o 
  -5  12   5        2.64       -0.23      2.76 o 
  -4  12   5        8.32       12.20      4.47 o 
  -3  12   5        2.88        5.28      3.48 o 
  -2  12   5        7.90        7.92      3.61 o 
  -1  12   5       37.89       33.06      9.37 o 
   0  12   5        0.61        0.23      4.27 o 
   1  12   5       12.83       12.20      5.82 o 
   2  12   5        0.93        1.02      3.02 o 
   3  12   5        2.55        2.95      3.85 o 
   4  12   5        0.75        3.32      4.57 o 
  -4  13   5        8.90       11.36      4.70 o 
  -3  13   5       25.13       37.54      7.25 o 
  -2  13   5       23.62       25.69      8.95 o 
  -1  13   5       76.68       87.69     14.39 o 
   0  13   5       21.56       13.87      6.46 o 
 -15   0   6      257.65      285.16     22.14 o 
 -14   0   6      206.44      254.41     20.21 o 
 -13   0   6       10.14        4.04      4.38 o 
 -12   0   6      116.70      109.83     12.58 o 
 -11   0   6       63.18       52.63      5.84 o 
 -10   0   6      512.89      519.29     15.46 o 
  -9   0   6       24.24       23.32      3.86 o 
  -8   0   6        0.00       -0.09      1.59 o 
  -7   0   6      817.52      842.36     17.47 o 
  -6   0   6     1784.64     1863.18     23.53 o 
  -5   0   6     1297.70     1425.48     19.55 o 
  -4   0   6      192.06      196.97      7.08 o 
  -3   0   6     6403.67     6830.42    109.56 o 
  -2   0   6     1074.39     1158.66     24.39 o 
  -1   0   6       96.33      101.00      3.67 o 
   0   0   6       88.02       82.09      3.20 o 
   1   0   6       15.23        9.10      1.32 o 
   2   0   6       30.76       30.04      2.27 o 
   3   0   6      368.02      367.71     11.73 o 
   4   0   6        4.47        6.75      5.57 o 
   5   0   6      854.27      880.57     20.10 o 
   6   0   6      187.34      188.66     10.09 o 
   7   0   6     1036.21     1112.46     28.05 o 
   8   0   6      429.88      452.11     16.88 o 
   9   0   6      175.15      191.70     16.17 o 
 -15   1   6        0.46        4.24      3.02 o 
 -14   1   6        1.05        3.76      3.29 o 
 -13   1   6      234.04      246.40     13.49 o 
 -12   1   6       23.64       21.38      3.78 o 
 -11   1   6        1.73        0.88      1.64 o 
 -10   1   6      547.25      561.35     11.32 o 
  -9   1   6        0.05        0.92      1.14 o 
  -8   1   6       78.89       71.18      3.86 o 
  -7   1   6      556.02      571.02      9.76 o 
  -6   1   6        0.32        0.31      0.92 o 
  -5   1   6       22.76       17.24      1.99 o 
  -4   1   6      188.67      206.35      4.21 o 
  -3   1   6       16.03       12.80      1.34 o 
  -2   1   6      430.67      449.38      5.81 o 
  -1   1   6       24.15       19.57      1.37 o 
   0   1   6      285.35      295.93      3.99 o 
   1   1   6      681.88      716.38      9.74 o 
   2   1   6        0.53       -0.07      0.65 o 
   3   1   6       39.25       33.67      2.34 o 
   4   1   6        8.97        5.72      1.72 o 
   5   1   6     2161.29     2212.36     35.79 o 
   6   1   6        4.26        3.11      1.75 o 
   7   1   6       59.18       55.59      5.36 o 
   8   1   6       40.14       43.33      5.13 o 
   9   1   6        1.49        0.08      2.39 o 
  10   1   6      160.64      202.43     17.83 o 
 -15   2   6        1.78        7.77      3.68 o 
 -14   2   6        5.34        4.51      3.28 o 
 -13   2   6      311.73      339.21     12.60 o 
 -12   2   6      228.18      240.96     10.23 o 
 -11   2   6        4.89        5.59      2.25 o 
 -10   2   6       92.74       84.66      5.62 o 
  -9   2   6       14.15       11.94      2.63 o 
  -8   2   6       78.77       78.46      4.00 o 
  -7   2   6     1073.45     1160.21     26.55 o 
  -6   2   6        0.60        0.20      0.93 o 
  -5   2   6      360.28      406.24      8.60 o 
  -4   2   6       62.71       66.57      2.88 o 
  -3   2   6      195.91      187.58      3.94 o 
  -2   2   6      188.65      204.91      4.13 o 
  -1   2   6     1729.89     1886.58     20.58 o 
   0   2   6     6138.54     6836.69    102.41 o 
   1   2   6        0.90        1.16      0.86 o 
   2   2   6       63.20       51.27      2.69 o 
   3   2   6       52.55       50.84      2.92 o 
   4   2   6        1.96        2.21      1.41 o 
   5   2   6       72.79       71.63      5.22 o 
   6   2   6     1588.28     1790.48     37.15 o 
   7   2   6       36.45       34.44      4.50 o 
   8   2   6        1.33        1.06      2.50 o 
   9   2   6       23.55       16.46      4.80 o 
  10   2   6      172.35      201.97     13.04 o 
  11   2   6        4.04        1.62      5.82 o 
 -14   3   6       46.25       51.03      6.15 o 
 -13   3   6        0.36        1.14      2.20 o 
 -12   3   6       78.48       77.57      6.65 o 
 -11   3   6       33.07       33.37      4.53 o 
 -10   3   6       84.42       71.60      5.71 o 
  -9   3   6      410.07      400.67     11.57 o 
  -8   3   6      241.14      257.89      8.85 o 
  -7   3   6      864.23      872.31     15.00 o 
  -6   3   6      300.04      329.70      7.17 o 
  -5   3   6      358.31      328.01      6.89 o 
  -4   3   6      291.16      322.35      6.67 o 
  -3   3   6      398.91      426.10      5.93 o 
  -2   3   6      470.28      485.46      8.36 o 
  -1   3   6      125.66      122.67      3.39 o 
   0   3   6     1099.82     1210.52     21.11 o 
   1   3   6      158.69      165.27      5.61 o 
   2   3   6       31.41       32.71      2.68 o 
   3   3   6      628.76      658.87     15.01 o 
   4   3   6       94.63       99.87      4.55 o 
   5   3   6      279.41      286.78     12.47 o 
   6   3   6      114.12      102.16      6.77 o 
   7   3   6      828.68      926.46     34.66 o 
   8   3   6        1.53        1.40      2.48 o 
   9   3   6        6.93        4.30      4.06 o 
  10   3   6       44.96       50.82      9.16 o 
 -14   4   6       70.10       81.39      7.54 o 
 -13   4   6       28.48       31.42      5.11 o 
 -12   4   6       21.15       23.56      4.36 o 
 -11   4   6      215.21      223.60      9.86 o 
 -10   4   6      301.21      317.36     11.18 o 
  -9   4   6      183.13      198.19      8.51 o 
  -8   4   6      619.79      667.78     14.64 o 
  -7   4   6      725.98      793.71     15.20 o 
  -6   4   6      989.95      999.40     13.58 o 
  -5   4   6     4904.40     5411.86     52.19 o 
  -4   4   6     2743.02     2979.70     42.38 o 
  -3   4   6        7.54        5.79      1.42 o 
  -2   4   6       37.01       37.27      2.59 o 
  -1   4   6      486.71      514.25     16.67 o 
   0   4   6      355.25      346.05     11.49 o 
   1   4   6      278.82      264.04      6.70 o 
   2   4   6      129.44      134.63      6.25 o 
   3   4   6       62.25       61.44      3.77 o 
   4   4   6      138.58      139.50      5.49 o 
   5   4   6        5.48        5.80      1.78 o 
   6   4   6      101.57      101.12      9.41 o 
   7   4   6        3.54        7.81      3.48 o 
   8   4   6      164.68      153.65     10.68 o 
   9   4   6      121.45      126.78     13.02 o 
  10   4   6        0.94        0.79      3.72 o 
 -14   5   6      285.96      359.24     14.37 o 
 -13   5   6       80.61       74.90      7.18 o 
 -12   5   6       56.99       50.61      5.97 o 
 -11   5   6        6.13        8.93      3.07 o 
 -10   5   6       14.21        9.02      2.72 o 
  -9   5   6       47.12       43.66      4.83 o 
  -8   5   6       42.41       45.50      4.69 o 
  -7   5   6       87.03       81.56      5.32 o 
  -6   5   6      102.13       96.71      5.56 o 
  -5   5   6       98.54      104.03      5.68 o 
  -4   5   6      155.19      134.65      4.72 o 
  -3   5   6      126.87      136.85      4.71 o 
  -2   5   6       47.32       36.41      2.74 o 
  -1   5   6        9.65       14.11      1.92 o 
   0   5   6       34.56       37.79      2.49 o 
   1   5   6      496.33      486.88     23.62 o 
   2   5   6       40.64       37.93      3.22 o 
   3   5   6       99.20       91.64      4.55 o 
   4   5   6      119.48      115.96      6.25 o 
   5   5   6        0.07        0.26      1.47 o 
   6   5   6      317.90      287.11     17.72 o 
   7   5   6      239.40      231.63     12.65 o 
   8   5   6       11.51        8.31      3.73 o 
   9   5   6        4.80        4.12      3.98 o 
  10   5   6        1.09        2.82      3.98 o 
 -13   6   6       68.35       60.31      6.77 o 
 -12   6   6        5.45        3.67      2.57 o 
 -11   6   6       15.38       17.30      3.88 o 
 -10   6   6      125.19      124.92      7.63 o 
  -9   6   6       69.54       63.07      5.74 o 
  -8   6   6        0.63        0.85      1.80 o 
  -7   6   6       50.86       46.43      4.78 o 
  -6   6   6        0.01       -1.03      1.26 o 
  -5   6   6      752.59      798.05     15.37 o 
  -4   6   6       25.90       30.04      3.52 o 
  -3   6   6        1.19        3.21      1.27 o 
  -2   6   6       47.70       36.38      2.92 o 
  -1   6   6      338.90      311.10      8.77 o 
   0   6   6      218.53      220.20      6.89 o 
   1   6   6        0.85        1.72      1.22 o 
   2   6   6        2.71        3.55      1.50 o 
   3   6   6        2.23        1.29      1.59 o 
   4   6   6       19.80       23.49      3.68 o 
   5   6   6       66.10       55.39      5.26 o 
   6   6   6       30.84       23.30      4.01 o 
   7   6   6        2.18       -0.23      2.47 o 
   8   6   6       17.26       13.69      4.69 o 
   9   6   6        6.34       10.19      4.66 o 
 -13   7   6        5.18        4.49      2.64 o 
 -12   7   6        0.50        1.49      2.14 o 
 -11   7   6        3.54        2.92      2.37 o 
 -10   7   6      364.75      361.44     14.34 o 
  -9   7   6      263.08      232.36     10.27 o 
  -8   7   6        0.01        0.62      1.75 o 
  -7   7   6        1.70        0.82      1.72 o 
  -6   7   6      146.72      143.81      7.31 o 
  -5   7   6        2.46        0.11      1.35 o 
  -4   7   6      552.92      555.76     16.44 o 
  -3   7   6     2250.77     2439.78     90.46 o 
  -2   7   6      619.82      649.82     25.18 o 
  -1   7   6      357.72      352.44      9.95 o 
   0   7   6      114.22      109.58      5.73 o 
   1   7   6       70.92       66.53      4.26 o 
   2   7   6      624.95      622.66     26.13 o 
   3   7   6       15.00       11.11      2.69 o 
   4   7   6       24.15       23.73      3.88 o 
   5   7   6       73.13       73.89      6.19 o 
   6   7   6        4.44        8.70      2.86 o 
   7   7   6       80.41       75.19      8.55 o 
   8   7   6       51.94       47.52      7.66 o 
   9   7   6        2.20        6.01      5.59 o 
 -12   8   6        3.00        4.97      2.71 o 
 -11   8   6        1.83        1.36      2.30 o 
 -10   8   6       22.32       17.00      4.04 o 
  -9   8   6      134.16      142.24      8.49 o 
  -8   8   6      173.11      160.93      8.63 o 
  -7   8   6       12.78        5.13      2.37 o 
  -6   8   6       54.53       54.98      5.38 o 
  -5   8   6       82.73       87.94      6.40 o 
  -4   8   6       58.22       49.73      4.85 o 
  -3   8   6        7.95        5.39      2.14 o 
  -2   8   6      180.04      197.00      7.99 o 
  -1   8   6      235.71      229.07      7.11 o 
   0   8   6      164.19      152.69      8.73 o 
   1   8   6      181.85      185.96      8.17 o 
   2   8   6      482.46      468.60     14.53 o 
   3   8   6       60.25       52.51      6.18 o 
   4   8   6      258.90      250.56     10.34 o 
   5   8   6       31.04       20.94      4.14 o 
   6   8   6        6.69        6.99      3.08 o 
   7   8   6       72.73       82.20      9.20 o 
   8   8   6       17.05       24.59      8.39 o 
 -11   9   6        7.05       10.51      3.78 o 
 -10   9   6       57.62       64.07      7.02 o 
  -9   9   6      151.78      155.38      9.23 o 
  -8   9   6      115.12      101.46      7.53 o 
  -7   9   6      239.14      237.90     10.53 o 
  -6   9   6       79.40       85.60      6.72 o 
  -5   9   6        6.56       12.98      3.17 o 
  -4   9   6      137.68      127.49      7.37 o 
  -3   9   6      388.63      397.64     24.33 o 
  -2   9   6     1652.07     1864.17     71.58 o 
  -1   9   6      378.18      363.79     21.08 o 
   0   9   6      159.42      141.64      9.26 o 
   1   9   6      501.41      501.38     13.91 o 
   2   9   6       58.83       64.36      5.74 o 
   3   9   6      480.69      520.04     23.02 o 
   4   9   6      215.49      224.59     14.07 o 
   5   9   6       91.13       90.28      7.39 o 
   6   9   6       39.53       54.48      7.89 o 
   7   9   6        3.24        2.86      3.49 o 
 -10  10   6        2.41        0.86      2.35 o 
  -9  10   6       42.04       41.31      6.03 o 
  -8  10   6        9.71       10.31      3.62 o 
  -7  10   6       56.47       50.21      7.32 o 
  -6  10   6        9.17       11.68      3.36 o 
  -5  10   6       12.86       11.03      3.32 o 
  -4  10   6       89.66      100.57      6.95 o 
  -3  10   6       25.00       26.33      4.16 o 
  -2  10   6       44.29       42.54      6.21 o 
  -1  10   6        0.06        1.06      3.02 o 
   0  10   6       37.18       34.80      8.46 o 
   1  10   6        9.99       11.95      3.89 o 
   2  10   6       38.04       39.16      5.22 o 
   3  10   6       90.67       96.37      7.17 o 
   4  10   6      219.63      223.13     14.40 o 
   5  10   6        0.28        5.43      3.59 o 
   6  10   6       17.11       12.07      5.76 o 
  -9  11   6        8.22        5.98      3.42 o 
  -8  11   6      105.28      114.82      8.88 o 
  -7  11   6       22.69       15.86      4.11 o 
  -6  11   6      106.24      126.13      8.56 o 
  -5  11   6       64.54       55.53      6.17 o 
  -4  11   6      233.55      255.46     12.44 o 
  -3  11   6       39.35       44.64      6.81 o 
  -2  11   6        0.32       -1.10      3.06 o 
  -1  11   6        4.85        0.49      3.51 o 
   0  11   6       46.19       48.09     10.43 o 
   1  11   6       44.61       44.29      5.55 o 
   2  11   6        0.83        3.77      2.85 o 
   3  11   6        1.20        4.33      2.65 o 
   4  11   6       51.32       82.65      9.29 o 
   5  11   6       24.46       38.61      9.79 o 
  -7  12   6       39.20       53.13      6.89 o 
  -6  12   6       17.74       16.78      4.55 o 
  -5  12   6        1.85        0.63      2.61 o 
  -4  12   6       15.93       13.51      4.47 o 
  -3  12   6       24.54       26.79      8.42 o 
  -2  12   6       12.55       16.09      6.99 o 
  -1  12   6       15.56        9.56      6.16 o 
   0  12   6       42.20       46.81     11.03 o 
   1  12   6        1.38        1.74      2.44 o 
   2  12   6       93.46      121.00     12.66 o 
   3  12   6      121.88      130.34     15.64 o 
 -15   1   7       40.53       49.82      7.79 o 
 -14   1   7      360.04      391.51     17.81 o 
 -13   1   7      262.60      268.86     14.15 o 
 -12   1   7      375.92      396.66     12.87 o 
 -11   1   7      176.11      177.51      8.29 o 
 -10   1   7       79.97       78.87      4.60 o 
  -9   1   7      367.06      368.54      8.94 o 
  -8   1   7     1957.04     2107.24     20.20 o 
  -7   1   7     1337.42     1453.25     17.10 o 
  -6   1   7      291.53      293.62      6.99 o 
  -5   1   7       30.03       27.23      1.98 o 
  -4   1   7       94.10       77.97      2.91 o 
  -3   1   7     1169.48     1226.07     15.92 o 
  -2   1   7      345.62      331.34      5.07 o 
  -1   1   7      204.80      211.17      3.96 o 
   0   1   7      707.29      704.65     13.19 o 
   1   1   7        0.00        0.07      0.78 o 
   2   1   7       69.49       60.25      3.64 o 
   3   1   7      361.56      360.31      8.81 o 
   4   1   7      752.86      773.01     13.44 o 
   5   1   7     2666.37     2802.56     54.80 o 
   6   1   7        4.53        0.71      1.67 o 
   7   1   7       44.78       38.17      4.93 o 
   8   1   7      117.14      121.95      7.64 o 
   9   1   7        1.83        1.88      3.09 o 
  10   1   7        1.99        3.32      5.74 o 
 -15   2   7        5.01       10.99      4.55 o 
 -14   2   7        8.16        6.67      3.47 o 
 -13   2   7      247.94      265.15     11.28 o 
 -12   2   7      964.23     1012.92     20.80 o 
 -11   2   7       51.56       53.90      5.28 o 
 -10   2   7      183.35      196.87      8.52 o 
  -9   2   7      279.90      259.84      9.24 o 
  -8   2   7        2.02        2.20      1.30 o 
  -7   2   7     1003.10     1089.62     13.93 o 
  -6   2   7      337.15      340.28      7.57 o 
  -5   2   7      388.34      441.03     13.96 o 
  -4   2   7        0.05        0.50      0.72 o 
  -3   2   7       85.96       91.83      3.09 o 
  -2   2   7      165.74      168.84      3.75 o 
  -1   2   7     1276.91     1291.14     12.41 o 
   0   2   7     2482.53     2805.55     47.83 o 
   1   2   7       39.94       41.30      2.62 o 
   2   2   7      107.84       89.08      3.59 o 
   3   2   7      117.45      121.09      5.29 o 
   4   2   7       91.36       80.41      4.61 o 
   5   2   7      581.25      567.87     17.58 o 
   6   2   7      660.10      673.51     24.01 o 
   7   2   7       36.95       35.36      4.82 o 
   8   2   7       18.01       22.53      5.33 o 
   9   2   7       16.06       22.79      5.73 o 
  10   2   7       10.03       12.64      5.35 o 
 -15   3   7       53.23       59.42      8.63 o 
 -14   3   7        9.00       16.38      3.99 o 
 -13   3   7       16.58       11.51      3.43 o 
 -12   3   7        0.40        0.47      1.93 o 
 -11   3   7      313.72      293.41     11.05 o 
 -10   3   7      401.42      401.01     13.20 o 
  -9   3   7      131.86      116.86      6.49 o 
  -8   3   7        4.96        5.47      1.90 o 
  -7   3   7      311.96      334.26      7.82 o 
  -6   3   7      207.21      231.85      6.35 o 
  -5   3   7      983.68     1052.55     17.09 o 
  -4   3   7      299.63      320.07      5.39 o 
  -3   3   7       11.73        9.05      1.33 o 
  -2   3   7      179.20      186.74      4.39 o 
  -1   3   7       62.95       71.65      2.60 o 
   0   3   7       11.58        9.26      1.52 o 
   1   3   7        1.18        0.62      0.92 o 
   2   3   7      441.66      449.86      9.54 o 
   3   3   7      173.07      172.38      5.89 o 
   4   3   7      267.14      285.42      9.63 o 
   5   3   7      310.37      323.80     10.70 o 
   6   3   7        0.09       -0.38      1.81 o 
   7   3   7      141.26      143.56     11.94 o 
   8   3   7       11.96        6.78      3.75 o 
   9   3   7        1.79        0.38      3.38 o 
  10   3   7        2.72        4.61      4.70 o 
 -14   4   7        0.21        0.36      2.10 o 
 -13   4   7        0.03       -1.05      1.82 o 
 -12   4   7        4.31        2.97      2.27 o 
 -11   4   7       52.18       48.65      5.76 o 
 -10   4   7       13.41       10.28      2.76 o 
  -9   4   7       28.36       27.12      3.95 o 
  -8   4   7      127.33      120.04      7.02 o 
  -7   4   7        6.51        5.53      1.96 o 
  -6   4   7       57.28       51.53      3.40 o 
  -5   4   7     1069.68     1050.33     14.92 o 
  -4   4   7     3619.35     3871.99     57.44 o 
  -3   4   7       26.51       26.16      2.45 o 
  -2   4   7       72.79       87.26      3.77 o 
  -1   4   7       21.39       19.49      1.87 o 
   0   4   7       80.18       75.54      3.89 o 
   1   4   7     1089.52     1202.16     40.40 o 
   2   4   7      514.68      530.28     18.10 o 
   3   4   7      240.16      232.87      7.07 o 
   4   4   7       27.97       30.61      3.98 o 
   5   4   7       61.18       55.53      5.16 o 
   6   4   7        6.69        4.31      2.82 o 
   7   4   7      150.66      167.94     11.07 o 
   8   4   7      141.58      151.72     11.19 o 
   9   4   7        2.27        7.27      5.02 o 
 -14   5   7       71.36       85.03      7.80 o 
 -13   5   7        1.38        2.38      2.53 o 
 -12   5   7      568.65      570.40     16.85 o 
 -11   5   7       12.74        8.56      2.97 o 
 -10   5   7       97.40       84.92      6.51 o 
  -9   5   7       15.70        9.55      2.74 o 
  -8   5   7       27.71       24.10      3.74 o 
  -7   5   7       20.59       13.59      2.84 o 
  -6   5   7      127.46      137.65      6.66 o 
  -5   5   7      102.60      108.98      4.57 o 
  -4   5   7        2.42        1.19      1.19 o 
  -3   5   7      121.63      113.68      4.57 o 
  -2   5   7      283.13      266.13      6.66 o 
  -1   5   7      187.89      174.80      5.37 o 
   0   5   7      810.74      816.43     21.88 o 
   1   5   7        4.81        4.26      1.46 o 
   2   5   7       13.11       10.02      2.12 o 
   3   5   7       29.03       29.58      3.21 o 
   4   5   7       48.15       42.82      4.54 o 
   5   5   7        0.01        1.57      2.19 o 
   6   5   7      786.08      780.06     54.33 o 
   7   5   7        9.02        5.53      3.32 o 
   8   5   7       11.35        9.57      4.29 o 
   9   5   7       98.53      123.80     11.39 o 
 -13   6   7       14.28       16.28      3.98 o 
 -12   6   7        0.05       -0.65      1.76 o 
 -11   6   7        5.43        4.24      2.46 o 
 -10   6   7       24.86       27.31      4.47 o 
  -9   6   7        9.72        5.87      2.31 o 
  -8   6   7      110.25      103.84      6.52 o 
  -7   6   7      369.31      352.37     11.25 o 
  -6   6   7      111.23      101.10      5.98 o 
  -5   6   7       20.05       19.71      3.23 o 
  -4   6   7       12.04       13.11      2.60 o 
  -3   6   7       20.99       19.29      2.48 o 
  -2   6   7       82.16       84.33      4.15 o 
  -1   6   7       12.66       10.54      2.36 o 
   0   6   7       66.28       64.92      3.98 o 
   1   6   7       31.25       27.85      3.12 o 
   2   6   7       23.96       24.72      3.11 o 
   3   6   7        3.78        0.90      1.52 o 
   4   6   7        7.03        2.98      1.95 o 
   5   6   7       29.09       31.98      5.77 o 
   6   6   7       13.10        7.74      3.69 o 
   7   6   7       53.14       52.50      7.60 o 
   8   6   7       15.16       21.00      5.60 o 
 -13   7   7        4.19        3.79      2.59 o 
 -12   7   7        0.84        1.49      2.31 o 
 -11   7   7        6.80       11.83      3.47 o 
 -10   7   7        9.09        8.22      2.87 o 
  -9   7   7       32.65       19.06      3.91 o 
  -8   7   7      395.72      360.68     12.34 o 
  -7   7   7      177.60      160.22      8.05 o 
  -6   7   7       12.04        9.69      2.75 o 
  -5   7   7      498.91      487.50     22.05 o 
  -4   7   7        0.36        1.53      1.73 o 
  -3   7   7     2960.72     3245.47    125.69 o 
  -2   7   7      367.27      361.88      8.65 o 
  -1   7   7       30.47       28.05      3.61 o 
   0   7   7      219.09      221.61      8.31 o 
   1   7   7       72.41       66.91      4.49 o 
   2   7   7       33.02       23.37      3.15 o 
   3   7   7        0.78        1.09      1.65 o 
   4   7   7      308.80      305.33     11.22 o 
   5   7   7        1.08        1.00      1.99 o 
   6   7   7       20.85       16.40      4.86 o 
   7   7   7       18.61       15.78      4.86 o 
   8   7   7        0.14        0.34      4.10 o 
 -12   8   7        0.64        0.38      2.10 o 
 -11   8   7       47.35       49.20      6.25 o 
 -10   8   7       26.68       28.54      4.93 o 
  -9   8   7        2.33        2.56      2.24 o 
  -8   8   7       16.69        9.46      3.00 o 
  -7   8   7       22.65       14.57      3.36 o 
  -6   8   7        0.10        0.27      1.83 o 
  -5   8   7        2.65        1.27      1.68 o 
  -4   8   7      184.53      189.04      8.31 o 
  -3   8   7      136.01      138.78      6.98 o 
  -2   8   7      288.76      294.30     18.53 o 
  -1   8   7       37.16       34.05      4.02 o 
   0   8   7       52.93       51.18      4.77 o 
   1   8   7       61.53       59.70      5.38 o 
   2   8   7        0.23        2.26      1.79 o 
   3   8   7       52.79       50.96      5.44 o 
   4   8   7       13.88       12.36      3.28 o 
   5   8   7      102.56      104.31      7.47 o 
   6   8   7       89.11       83.08      9.18 o 
   7   8   7       18.07       11.56      4.67 o 
 -11   9   7       21.64       16.32      4.25 o 
 -10   9   7       63.49       62.57      7.00 o 
  -9   9   7      227.14      245.01     11.56 o 
  -8   9   7        7.74        9.82      3.26 o 
  -7   9   7       89.86       99.54      7.35 o 
  -6   9   7       84.90       86.81      6.75 o 
  -5   9   7        1.16        2.15      1.94 o 
  -4   9   7      179.73      173.99      8.41 o 
  -3   9   7      253.08      290.11     11.40 o 
  -2   9   7       12.79       14.61      3.92 o 
  -1   9   7      138.76      137.07     13.49 o 
   0   9   7        0.02       -0.17      2.19 o 
   1   9   7        0.59        0.03      1.65 o 
   2   9   7      267.10      241.92     10.33 o 
   3   9   7        8.12       11.03      3.17 o 
   4   9   7       70.33       72.94      6.80 o 
   5   9   7      113.30      105.55     12.09 o 
   6   9   7       21.63       17.49      5.21 o 
 -10  10   7        0.71        0.79      2.57 o 
  -9  10   7        4.48        3.75      2.80 o 
  -8  10   7       26.01       25.68      4.77 o 
  -7  10   7      139.01      141.19     11.61 o 
  -6  10   7       84.41       82.38      7.02 o 
  -5  10   7       51.75       58.64      6.04 o 
  -4  10   7       81.87       84.39      6.56 o 
  -3  10   7      448.62      483.02     35.76 o 
  -2  10   7       12.78       13.83      5.89 o 
  -1  10   7       77.35       74.31     11.64 o 
   0  10   7        1.32        1.74      3.63 o 
   1  10   7      159.49      169.24     18.49 o 
   2  10   7       12.78       18.20      3.92 o 
   3  10   7       55.64       54.01      6.16 o 
   4  10   7       14.87       26.95      4.84 o 
   5  10   7       86.63       99.56      8.32 o 
  -8  11   7        2.50        1.75      2.68 o 
  -7  11   7      102.33       89.93      7.97 o 
  -6  11   7       51.21       60.97      6.64 o 
  -5  11   7       16.65       17.77      4.05 o 
  -4  11   7      325.78      355.72     21.57 o 
  -3  11   7        1.93        0.72      3.97 o 
  -2  11   7        0.48       -1.21      3.17 o 
  -1  11   7        2.25        3.89      4.27 o 
   0  11   7      154.32      170.77     17.04 o 
   1  11   7      478.95      525.60     36.59 o 
   2  11   7      150.60      170.83     17.53 o 
   3  11   7        0.51        2.77      2.69 o 
   4  11   7        1.04       -1.04      2.67 o 
  -6  12   7       74.14       92.06      8.22 o 
  -5  12   7        7.77       10.96      4.51 o 
  -4  12   7        0.49        1.06      3.44 o 
  -3  12   7       20.21       19.68      8.27 o 
  -2  12   7      113.48      137.78     16.06 o 
  -1  12   7        7.35        8.20      6.38 o 
   0  12   7       52.72       53.01     11.75 o 
   1  12   7       61.95       62.75     12.75 o 
 -15   0   8      199.92      218.60     19.87 o 
 -14   0   8      383.79      397.41     25.58 o 
 -13   0   8       73.56       63.13     11.18 o 
 -12   0   8        1.02        0.38      3.40 o 
 -11   0   8      957.93      986.17     22.91 o 
 -10   0   8      217.32      250.35     12.01 o 
  -9   0   8      912.47      945.69     20.62 o 
  -8   0   8      107.75      102.46      6.81 o 
  -7   0   8      215.31      194.84      8.79 o 
  -6   0   8       45.74       33.39      4.13 o 
  -5   0   8      337.63      308.50     10.09 o 
  -4   0   8     3070.49     3241.03     51.77 o 
  -3   0   8      893.51      877.12     16.43 o 
  -2   0   8     4446.50     4994.05     45.80 o 
  -1   0   8      473.37      483.59      8.87 o 
   0   0   8       10.81        6.33      3.25 o 
   1   0   8       85.33       70.45      9.05 o 
   2   0   8     2005.80     2102.83     36.34 o 
   3   0   8      423.59      435.76     14.49 o 
   4   0   8     3046.57     3190.39     40.51 o 
   5   0   8        0.39       -0.30      2.14 o 
   6   0   8       17.90       20.98      4.77 o 
   7   0   8      554.08      626.24     20.67 o 
   8   0   8      114.94      134.82     10.43 o 
   9   0   8        5.23        8.92      6.08 o 
 -15   1   8        0.57        2.17      2.82 o 
 -14   1   8        1.90       -0.70      2.45 o 
 -13   1   8       14.98       14.79      4.67 o 
 -12   1   8       51.72       50.79      5.49 o 
 -11   1   8      103.99       97.99      6.30 o 
 -10   1   8      322.49      314.74      8.88 o 
  -9   1   8       65.16       58.67      4.07 o 
  -8   1   8      125.36      132.92      5.45 o 
  -7   1   8      638.28      663.77     11.28 o 
  -6   1   8       36.24       36.23      2.99 o 
  -5   1   8      907.39      945.61     11.17 o 
  -4   1   8        5.28        3.00      1.00 o 
  -3   1   8       64.85       70.30      2.67 o 
  -2   1   8        8.38        7.05      1.16 o 
  -1   1   8      190.87      188.69      3.99 o 
   0   1   8        5.09        6.07      1.30 o 
   1   1   8      288.61      248.22      7.13 o 
   2   1   8       75.98       78.34      4.41 o 
   3   1   8       59.71       59.76      4.36 o 
   4   1   8     1370.92     1427.88     27.43 o 
   5   1   8        7.82        8.12      2.40 o 
   6   1   8      502.45      488.09     12.38 o 
   7   1   8       72.26       73.31      6.55 o 
   8   1   8        9.06       10.80      3.41 o 
   9   1   8        1.49       -0.66      3.28 o 
 -15   2   8        4.19        3.68      2.99 o 
 -14   2   8        0.00        2.01      2.80 o 
 -13   2   8       72.71       69.43      6.67 o 
 -12   2   8      221.85      234.77     10.27 o 
 -11   2   8      149.84      135.99      7.55 o 
 -10   2   8      106.59      101.08      6.76 o 
  -9   2   8        5.68        3.80      1.61 o 
  -8   2   8      198.67      189.86      6.41 o 
  -7   2   8       11.44       14.24      2.26 o 
  -6   2   8       11.53       12.33      2.04 o 
  -5   2   8      127.89      142.12      4.01 o 
  -4   2   8       78.32       69.84      2.96 o 
  -3   2   8      270.23      294.70      5.70 o 
  -2   2   8      142.78      134.92      3.60 o 
  -1   2   8     1916.76     2101.15     38.80 o 
   0   2   8      197.75      163.09      4.76 o 
   1   2   8      303.91      343.53      9.45 o 
   2   2   8      483.16      508.01     10.63 o 
   3   2   8      349.80      363.64      9.44 o 
   4   2   8      117.29      117.79      6.88 o 
   5   2   8       92.33       92.56      5.41 o 
   6   2   8      108.59      103.17      6.82 o 
   7   2   8      141.74      135.36      8.10 o 
   8   2   8       24.28       25.49      5.90 o 
   9   2   8       10.97       12.74      5.02 o 
 -14   3   8        2.23        3.78      2.46 o 
 -13   3   8        3.28        1.55      2.36 o 
 -12   3   8       16.85       11.45      3.29 o 
 -11   3   8       34.13       31.89      4.55 o 
 -10   3   8       19.17       21.22      3.63 o 
  -9   3   8      486.16      485.25     13.12 o 
  -8   3   8       25.13       26.86      3.72 o 
  -7   3   8        2.93        2.61      1.34 o 
  -6   3   8      101.06       98.35      4.44 o 
  -5   3   8       38.62       43.09      3.20 o 
  -4   3   8      358.06      381.46      6.87 o 
  -3   3   8     1145.47     1193.79     18.71 o 
  -2   3   8       19.23       18.47      1.68 o 
  -1   3   8      837.80      841.49     14.76 o 
   0   3   8      197.20      192.43      5.35 o 
   1   3   8      703.19      717.25     10.42 o 
   2   3   8      260.20      256.62      7.71 o 
   3   3   8       68.95       54.40      4.95 o 
   4   3   8        0.07        0.65      1.75 o 
   5   3   8       93.76      101.26      6.49 o 
   6   3   8       15.96       18.52      3.64 o 
   7   3   8      132.76      138.44     14.26 o 
   8   3   8       15.56       17.07      5.49 o 
   9   3   8       54.33       52.04      8.51 o 
 -14   4   8        3.35        2.95      2.46 o 
 -13   4   8       31.94       25.00      4.71 o 
 -12   4   8      293.22      288.22     11.94 o 
 -11   4   8       17.18       14.28      3.50 o 
 -10   4   8      126.06      113.64      7.01 o 
  -9   4   8       29.12       27.80      4.02 o 
  -8   4   8        0.28       -0.58      1.31 o 
  -7   4   8       60.79       62.29      4.99 o 
  -6   4   8       49.95       45.98      3.43 o 
  -5   4   8      352.20      352.52      8.11 o 
  -4   4   8     2215.36     2412.73     42.58 o 
  -3   4   8      200.21      196.71      5.84 o 
  -2   4   8        1.24        0.13      1.05 o 
  -1   4   8      338.07      306.36      7.90 o 
   0   4   8       35.77       38.14      3.27 o 
   1   4   8      147.33      165.15      5.97 o 
   2   4   8      166.21      163.77      7.39 o 
   3   4   8       25.02       23.72      3.75 o 
   4   4   8       33.22       35.03      4.36 o 
   5   4   8      110.87      112.16      6.88 o 
   6   4   8        5.52        4.74      2.89 o 
   7   4   8       10.60       14.49      4.59 o 
   8   4   8       13.34       18.46      5.50 o 
   9   4   8        5.27        3.53      4.51 o 
 -14   5   8       11.53       15.70      3.80 o 
 -13   5   8        1.90        4.74      2.88 o 
 -12   5   8       88.92       90.33      7.54 o 
 -11   5   8       53.92       50.46      5.77 o 
 -10   5   8      528.77      547.08     17.15 o 
  -9   5   8        0.98       -0.34      1.49 o 
  -8   5   8       46.47       38.70      4.60 o 
  -7   5   8      119.42      116.03      6.53 o 
  -6   5   8       90.85       98.31      5.80 o 
  -5   5   8      284.80      283.67      7.48 o 
  -4   5   8      614.54      621.19     14.35 o 
  -3   5   8      697.61      724.73     20.84 o 
  -2   5   8       39.93       34.62      3.66 o 
  -1   5   8       22.24       21.27      2.71 o 
   0   5   8      757.13      810.55     29.58 o 
   1   5   8      145.98      156.11      6.10 o 
   2   5   8       71.42       59.78      4.17 o 
   3   5   8       38.45       28.69      4.01 o 
   4   5   8        7.81        9.40      3.50 o 
   5   5   8       54.31       39.25      6.38 o 
   6   5   8        4.64        3.79      2.90 o 
   7   5   8        0.22        0.96      3.29 o 
   8   5   8       50.89       72.48      9.39 o 
 -13   6   8        9.74        7.73      3.12 o 
 -12   6   8        4.69        5.98      2.93 o 
 -11   6   8        8.48        5.30      2.58 o 
 -10   6   8       47.72       40.37      5.29 o 
  -9   6   8       92.75       70.11      6.23 o 
  -8   6   8      397.49      398.90     12.63 o 
  -7   6   8      315.47      328.75     11.06 o 
  -6   6   8      278.57      279.04      9.82 o 
  -5   6   8     1006.71     1016.98     21.37 o 
  -4   6   8      354.48      333.06     11.43 o 
  -3   6   8        3.56        3.26      1.49 o 
  -2   6   8       98.45       96.40      5.74 o 
  -1   6   8      431.54      439.26     10.03 o 
   0   6   8       23.14       21.45      2.88 o 
   1   6   8       63.61       49.68      4.05 o 
   2   6   8      239.77      210.27      8.68 o 
   3   6   8       78.95       56.82      5.26 o 
   4   6   8       37.49       30.63      5.74 o 
   5   6   8        2.57        1.97      2.64 o 
   6   6   8        0.65        1.14      2.73 o 
   7   6   8       50.53       53.57      8.25 o 
   8   6   8        0.36        1.40      3.50 o 
 -13   7   8       20.06       24.60      4.88 o 
 -12   7   8        4.54        1.64      2.25 o 
 -11   7   8       65.02       61.17      6.66 o 
 -10   7   8        6.59        3.31      2.26 o 
  -9   7   8        0.19        0.23      1.80 o 
  -8   7   8      113.19       89.52      7.31 o 
  -7   7   8        0.52       -0.15      1.57 o 
  -6   7   8       16.59       18.81      3.56 o 
  -5   7   8      306.54      315.53     10.55 o 
  -4   7   8        0.59       -0.05      1.49 o 
  -3   7   8     1164.32     1224.64     37.61 o 
  -2   7   8     2694.60     2815.01    124.06 o 
  -1   7   8       31.94       27.45      3.64 o 
   0   7   8        0.04       -0.30      1.22 o 
   1   7   8       26.62       26.08      3.35 o 
   2   7   8       27.98       21.78      3.73 o 
   3   7   8        5.71        3.48      2.22 o 
   4   7   8        9.31       19.09      4.91 o 
   5   7   8       74.86       62.51      8.04 o 
   6   7   8       14.07        4.14      3.47 o 
   7   7   8        0.13        3.04      3.15 o 
 -12   8   8       13.61       17.60      4.19 o 
 -11   8   8       86.10       86.80      7.99 o 
 -10   8   8       36.63       29.34      5.09 o 
  -9   8   8        7.22        8.21      3.06 o 
  -8   8   8       33.90       30.66      4.79 o 
  -7   8   8       65.23       53.96      5.67 o 
  -6   8   8        4.32        1.92      1.96 o 
  -5   8   8      117.24      114.10      6.79 o 
  -4   8   8        4.52        2.56      1.91 o 
  -3   8   8       12.75       15.62      4.02 o 
  -2   8   8      468.70      498.14     42.63 o 
  -1   8   8        3.68        3.67      2.01 o 
   0   8   8      397.29      373.41     12.03 o 
   1   8   8       15.96       12.42      2.87 o 
   2   8   8      316.18      297.63     11.84 o 
   3   8   8       14.43       15.58      3.61 o 
   4   8   8      147.44      139.31      8.35 o 
   5   8   8       25.88       15.41      5.46 o 
   6   8   8        3.70        8.39      4.10 o 
 -11   9   8        0.03       -0.54      2.33 o 
 -10   9   8      136.39      124.06      8.76 o 
  -9   9   8        1.58       -0.67      1.95 o 
  -8   9   8        1.01       -1.85      1.85 o 
  -7   9   8       58.39       59.13      6.12 o 
  -6   9   8        3.08        1.17      1.88 o 
  -5   9   8       61.56       53.17      5.49 o 
  -4   9   8        2.62        0.90      1.91 o 
  -3   9   8       32.50       30.63      5.47 o 
  -2   9   8       19.15       18.14      4.45 o 
  -1   9   8       10.79        8.42      4.87 o 
   0   9   8      135.59      131.91      7.60 o 
   1   9   8       31.70       30.24      4.55 o 
   2   9   8        0.03       -0.58      1.82 o 
   3   9   8        6.85       10.71      3.30 o 
   4   9   8        1.01        1.25      2.35 o 
   5   9   8       74.63      105.57     10.44 o 
 -10  10   8       29.64       27.12      5.39 o 
  -9  10   8        1.14        1.60      2.38 o 
  -8  10   8        0.55        0.72      2.29 o 
  -7  10   8      100.01      103.20     11.85 o 
  -6  10   8       89.92       96.40      7.40 o 
  -5  10   8      143.91      157.17     14.33 o 
  -4  10   8        6.84        8.85      3.62 o 
  -3  10   8       66.10       48.40      6.83 o 
  -2  10   8       15.58       12.47      5.40 o 
  -1  10   8        2.71        4.04      3.85 o 
   0  10   8        9.05        7.16      3.39 o 
   1  10   8       46.78       57.03      7.69 o 
   2  10   8        4.51        3.99      2.56 o 
   3  10   8       11.58       15.26      3.95 o 
   4  10   8       99.71      104.31      8.22 o 
  -8  11   8       66.40       82.19      8.02 o 
  -7  11   8        3.89        4.12      2.94 o 
  -6  11   8       74.84       87.16      7.66 o 
  -5  11   8       51.91       50.58      7.65 o 
  -4  11   8        6.26        5.06      4.84 o 
  -3  11   8        3.42        1.70      4.42 o 
  -2  11   8      111.16      124.26     14.92 o 
  -1  11   8       32.58       36.87      9.79 o 
   0  11   8       64.18       69.87      8.72 o 
   1  11   8       30.01       25.21      5.86 o 
   2  11   8      163.44      186.14     12.80 o 
  -5  12   8       89.54      110.88     15.60 o 
  -4  12   8       20.14       13.19      7.03 o 
  -3  12   8        0.12       -1.32      4.00 o 
  -2  12   8       51.07       72.35     13.56 o 
  -1  12   8        1.64        2.80      5.14 o 
   0  12   8        9.17        8.66      4.68 o 
 -15   1   9       71.83       75.48      9.35 o 
 -14   1   9        5.40        5.24      3.29 o 
 -13   1   9       67.80       69.87      8.38 o 
 -12   1   9      382.29      394.58     13.16 o 
 -11   1   9      280.37      279.04     10.64 o 
 -10   1   9      326.67      351.68      9.56 o 
  -9   1   9       95.54       88.43      5.28 o 
  -8   1   9      561.47      569.84     11.24 o 
  -7   1   9      265.07      261.78      7.83 o 
  -6   1   9      199.34      196.69      6.27 o 
  -5   1   9     1454.15     1573.08     20.91 o 
  -4   1   9     1050.10     1109.21     17.26 o 
  -3   1   9      319.36      320.96      6.96 o 
  -2   1   9      302.81      294.32      6.14 o 
  -1   1   9       11.34       11.88      1.77 o 
   0   1   9      277.68      273.37      7.64 o 
   1   1   9      171.83      186.32      6.63 o 
   2   1   9     1729.08     1789.39     20.88 o 
   3   1   9       11.35       12.24      2.56 o 
   4   1   9        0.10       -1.06      1.52 o 
   5   1   9      196.19      197.43      8.05 o 
   6   1   9      293.24      283.79      9.97 o 
   7   1   9        7.09        8.29      2.70 o 
   8   1   9       25.63       40.95      5.85 o 
 -15   2   9       53.88       68.26      9.18 o 
 -14   2   9       20.01       17.77      5.05 o 
 -13   2   9      260.23      284.92     11.96 o 
 -12   2   9      158.93      164.48      8.78 o 
 -11   2   9      441.81      475.41     14.06 o 
 -10   2   9      493.78      506.77     13.92 o 
  -9   2   9       78.39       74.94      4.52 o 
  -8   2   9       59.99       54.60      4.01 o 
  -7   2   9        5.18        5.56      1.72 o 
  -6   2   9       18.47       18.59      2.53 o 
  -5   2   9      128.04      130.00      5.03 o 
  -4   2   9      348.83      354.65      7.68 o 
  -3   2   9      151.39      148.91      4.04 o 
  -2   2   9        2.90        2.00      1.11 o 
  -1   2   9       92.23       91.55      3.82 o 
   0   2   9      151.82      143.96      5.69 o 
   1   2   9      133.62      134.55      5.72 o 
   2   2   9       29.09       34.09      3.64 o 
   3   2   9      731.53      748.94     20.33 o 
   4   2   9        5.54        5.24      2.04 o 
   5   2   9        0.91        1.69      1.68 o 
   6   2   9      120.77      113.37      7.47 o 
   7   2   9       71.42       75.71      7.08 o 
   8   2   9       23.43       32.02      6.92 o 
 -14   3   9        0.03        2.40      2.19 o 
 -13   3   9        0.05        0.34      2.08 o 
 -12   3   9      121.31       94.70      7.24 o 
 -11   3   9        7.69        4.50      2.37 o 
 -10   3   9       15.08       16.08      3.30 o 
  -9   3   9        9.38        7.06      2.27 o 
  -8   3   9      119.72      110.50      6.31 o 
  -7   3   9        2.32        3.34      1.42 o 
  -6   3   9      141.98      138.79      5.41 o 
  -5   3   9      343.33      347.85      8.17 o 
  -4   3   9       30.23       25.26      2.67 o 
  -3   3   9        0.00        0.71      0.83 o 
  -2   3   9        9.49        9.32      1.65 o 
  -1   3   9      433.66      439.14     12.18 o 
   0   3   9      370.89      384.49     11.76 o 
   1   3   9      291.46      282.17      8.24 o 
   2   3   9       29.35       21.07      3.04 o 
   3   3   9        2.45        2.59      1.66 o 
   4   3   9        1.54        3.20      1.93 o 
   5   3   9        0.18       -0.60      1.78 o 
   6   3   9       68.53       67.92      6.44 o 
   7   3   9       11.90        8.63      4.48 o 
   8   3   9       14.01       22.50      9.60 o 
 -14   4   9       21.33       14.26      4.04 o 
 -13   4   9       70.77       61.34      6.77 o 
 -12   4   9       27.51       26.00      4.57 o 
 -11   4   9       86.06       87.17      7.00 o 
 -10   4   9      102.80       89.76      6.64 o 
  -9   4   9       80.44       76.95      6.09 o 
  -8   4   9       13.57       13.62      2.88 o 
  -7   4   9        0.51       -1.01      1.14 o 
  -6   4   9       26.54       26.06      2.93 o 
  -5   4   9       12.25        9.46      1.92 o 
  -4   4   9        0.05        0.37      1.10 o 
  -3   4   9       16.62       10.08      1.91 o 
  -2   4   9        0.33       -0.98      0.98 o 
  -1   4   9      402.67      391.42     13.81 o 
   0   4   9       16.33       17.45      2.58 o 
   1   4   9      157.12      163.18      7.41 o 
   2   4   9       78.23       80.80      5.79 o 
   3   4   9       23.13       15.34      3.17 o 
   4   4   9       18.19       13.70      3.29 o 
   5   4   9       13.18        7.40      3.26 o 
   6   4   9      142.70      137.16     10.60 o 
   7   4   9       59.92       57.74      9.67 o 
   8   4   9        4.35        6.82      4.58 o 
 -14   5   9        3.86        9.54      3.53 o 
 -13   5   9      213.04      193.37     10.52 o 
 -12   5   9       39.31       38.60      5.51 o 
 -11   5   9      448.22      421.40     14.26 o 
 -10   5   9       65.48       61.74      6.10 o 
  -9   5   9      157.59      158.30      9.50 o 
  -8   5   9       25.74       20.43      3.58 o 
  -7   5   9      974.34      988.00     18.65 o 
  -6   5   9      959.70      985.84     40.20 o 
  -5   5   9      582.63      588.18     11.14 o 
  -4   5   9      499.14      502.90     12.62 o 
  -3   5   9       53.81       54.54      4.54 o 
  -2   5   9      105.19      103.20      4.99 o 
  -1   5   9      194.90      191.10      8.27 o 
   0   5   9      316.39      319.92     14.81 o 
   1   5   9       69.15       70.19      4.63 o 
   2   5   9       74.89       63.49      5.55 o 
   3   5   9       16.66       13.94      3.29 o 
   4   5   9        2.59        1.92      2.54 o 
   5   5   9      189.55      156.86     11.01 o 
   6   5   9       28.00       25.06      5.88 o 
   7   5   9      325.11      348.91     20.61 o 
 -13   6   9      108.53      110.02      8.58 o 
 -12   6   9       15.23       12.75      3.67 o 
 -11   6   9        2.94        0.75      2.07 o 
 -10   6   9        5.90        9.01      2.87 o 
  -9   6   9        3.09        3.85      2.23 o 
  -8   6   9      358.18      368.21     12.31 o 
  -7   6   9     1320.92     1347.56     22.55 o 
  -6   6   9      233.01      214.55      8.83 o 
  -5   6   9      177.66      182.53      7.95 o 
  -4   6   9       54.74       49.34      3.84 o 
  -3   6   9      105.59      107.48      5.95 o 
  -2   6   9      468.00      456.39     18.76 o 
  -1   6   9       57.22       61.52      4.43 o 
   0   6   9      204.01      206.17      7.37 o 
   1   6   9       11.03        6.86      2.04 o 
   2   6   9      316.25      276.96     10.44 o 
   3   6   9       58.63       53.23     13.81 o 
   4   6   9      148.92      150.48     10.63 o 
   5   6   9       52.57       51.10      7.54 o 
   6   6   9      140.68      150.54     13.96 o 
   7   6   9        1.63        3.00      3.76 o 
 -12   7   9       12.49       11.81      3.59 o 
 -11   7   9       23.60       21.57      4.39 o 
 -10   7   9        3.49       -0.40      1.95 o 
  -9   7   9        0.41        1.07      2.03 o 
  -8   7   9       84.15       73.17      6.36 o 
  -7   7   9       85.67       76.33      6.29 o 
  -6   7   9       15.12       16.62      3.38 o 
  -5   7   9       59.23       51.70      5.02 o 
  -4   7   9        0.09        0.32      1.96 o 
  -3   7   9       39.86       40.34      5.71 o 
  -2   7   9      596.57      589.00     27.18 o 
  -1   7   9      159.73      153.41      6.57 o 
   0   7   9       68.53       65.06      4.80 o 
   1   7   9        8.40        5.88      2.04 o 
   2   7   9        2.08        1.02      1.84 o 
   3   7   9      245.17      226.73     12.83 o 
   4   7   9       71.54       74.11      8.61 o 
   5   7   9       13.61       10.47      4.21 o 
   6   7   9        5.22        2.95      3.45 o 
 -12   8   9        2.85        3.83      2.94 o 
 -11   8   9       11.53        6.21      3.16 o 
 -10   8   9        6.22        3.95      2.80 o 
  -9   8   9       51.91       54.68      6.18 o 
  -8   8   9       18.24       16.58      3.66 o 
  -7   8   9       68.84       52.91      5.60 o 
  -6   8   9      271.52      270.40     10.74 o 
  -5   8   9       11.85       14.07      3.23 o 
  -4   8   9       20.48       18.02      4.39 o 
  -3   8   9      109.35      108.13      8.29 o 
  -2   8   9       10.04       13.87      3.82 o 
  -1   8   9      111.68      102.32      5.67 o 
   0   8   9       87.25       72.36      6.11 o 
   1   8   9       33.26       31.08      4.58 o 
   2   8   9       90.70       90.77      6.89 o 
   3   8   9       31.58       27.52      5.93 o 
   4   8   9       35.19       43.38      7.32 o 
   5   8   9        9.22       14.30      4.87 o 
 -11   9   9        0.76        1.42      2.81 o 
 -10   9   9       35.99       35.75      5.86 o 
  -9   9   9       37.37       46.99      6.16 o 
  -8   9   9       73.75       86.08      7.44 o 
  -7   9   9        1.34        2.34      2.27 o 
  -6   9   9        3.23        1.39      1.86 o 
  -5   9   9       49.63       42.88      6.61 o 
  -4   9   9      141.20      138.50      9.88 o 
  -3   9   9        7.61        8.89      3.64 o 
  -2   9   9      105.27      101.45      8.37 o 
  -1   9   9        4.79        6.38      3.07 o 
   0   9   9       19.25       15.80      3.53 o 
   1   9   9        0.05        1.31      2.00 o 
   2   9   9        1.59        1.08      2.15 o 
   3   9   9        0.02       -1.16      2.16 o 
   4   9   9        5.95        2.86      3.29 o 
  -9  10   9       72.04       66.43      7.41 o 
  -8  10   9        1.93        2.18      2.45 o 
  -7  10   9      120.95      126.98      8.62 o 
  -6  10   9      395.74      442.85     19.78 o 
  -5  10   9       49.50       51.35      7.53 o 
  -4  10   9        4.36        1.42      2.80 o 
  -3  10   9       53.28       52.39      7.39 o 
  -2  10   9        6.22        2.38      3.70 o 
  -1  10   9      146.90      164.06     11.56 o 
   0  10   9       56.03       52.83      7.69 o 
   1  10   9       37.92       32.60      6.42 o 
   2  10   9        3.14        0.79      2.34 o 
   3  10   9       55.97       67.14      7.13 o 
  -7  11   9       11.48       16.14      4.27 o 
  -6  11   9        0.45        7.65      4.28 o 
  -5  11   9       52.15       39.12      7.76 o 
  -4  11   9        2.03        1.74      4.34 o 
  -3  11   9       30.95       35.51      9.94 o 
  -2  11   9        6.76        6.99      5.44 o 
  -1  11   9       89.36      105.18     10.44 o 
   0  11   9      213.92      246.56     14.78 o 
   1  11   9      365.20      470.40     29.13 o 
 -15   0  10      805.11      904.68     40.84 o 
 -14   0  10       91.32      107.48     14.66 o 
 -13   0  10       80.17       78.02     12.58 o 
 -12   0  10      415.46      421.66     24.48 o 
 -11   0  10       15.68       18.27      4.23 o 
 -10   0  10      733.32      764.77     30.56 o 
  -9   0  10       10.56       13.22      3.65 o 
  -8   0  10        0.00       -0.06      1.74 o 
  -7   0  10     1123.20     1190.98     22.81 o 
  -6   0  10      287.64      307.01      8.67 o 
  -5   0  10      790.54      854.80     17.51 o 
  -4   0  10       64.15       58.20      4.04 o 
  -3   0  10       74.81       85.09      4.61 o 
  -2   0  10      939.72      980.51     20.02 o 
  -1   0  10     1285.94     1423.14     39.27 o 
   0   0  10       72.47       66.41      6.14 o 
   1   0  10     1628.66     1759.87     29.71 o 
   2   0  10       12.82       10.16      3.51 o 
   3   0  10     5258.30     5645.86     82.12 o 
   4   0  10      235.47      222.38     12.20 o 
   5   0  10      207.09      198.63     12.01 o 
   6   0  10       37.87       36.30      6.39 o 
   7   0  10       27.58       31.75      6.73 o 
   8   0  10        0.50       -2.90      3.41 o 
 -15   1  10       73.44       91.71     10.32 o 
 -14   1  10        3.16        3.85      2.88 o 
 -13   1  10        9.45        5.92      3.28 o 
 -12   1  10        0.08       -0.28      1.91 o 
 -11   1  10        4.99        4.75      2.23 o 
 -10   1  10       86.87       73.75      4.91 o 
  -9   1  10      764.78      785.69     14.08 o 
  -8   1  10      382.28      407.94      9.86 o 
  -7   1  10       36.11       35.57      3.39 o 
  -6   1  10      108.84      109.43      4.97 o 
  -5   1  10      531.80      542.55      9.28 o 
  -4   1  10      469.08      506.81      7.67 o 
  -3   1  10       38.75       33.10      2.33 o 
  -2   1  10       54.40       59.84      3.27 o 
  -1   1  10      201.92      208.82      6.88 o 
   0   1  10      274.22      284.00      8.30 o 
   1   1  10       61.11       55.65      4.39 o 
   2   1  10      369.19      348.84      9.87 o 
   3   1  10      209.39      208.38      8.02 o 
   4   1  10       43.95       35.97      4.26 o 
   5   1  10      149.13      132.80      6.99 o 
   6   1  10       43.05       50.99      5.30 o 
   7   1  10        9.44       10.30      3.72 o 
   8   1  10        5.34        7.15      3.90 o 
 -14   2  10       26.83       23.85      4.79 o 
 -13   2  10       51.69       55.19      6.30 o 
 -12   2  10       27.28       21.92      4.06 o 
 -11   2  10        9.63        8.04      2.63 o 
 -10   2  10        1.03       -1.31      1.31 o 
  -9   2  10       24.05       23.88      3.18 o 
  -8   2  10       83.07       81.86      4.62 o 
  -7   2  10      309.50      302.36      8.30 o 
  -6   2  10      391.87      407.53      9.31 o 
  -5   2  10       33.57       29.24      2.95 o 
  -4   2  10       76.22       76.14      3.17 o 
  -3   2  10      284.27      304.75      6.83 o 
  -2   2  10        0.15       -0.08      0.95 o 
  -1   2  10       31.76       34.16      3.37 o 
   0   2  10      182.74      186.49      6.82 o 
   1   2  10      805.39      842.84     14.72 o 
   2   2  10        5.10        6.04      2.05 o 
   3   2  10        9.67        6.42      2.24 o 
   4   2  10       47.35       52.96      4.90 o 
   5   2  10       39.26       35.92      4.41 o 
   6   2  10       98.37      101.48      7.80 o 
   7   2  10       10.68       16.59      6.21 o 
   8   2  10        0.00        0.90      3.81 o 
 -14   3  10       16.99       15.13      3.94 o 
 -13   3  10       30.22       31.06      5.16 o 
 -12   3  10        9.91        3.25      2.51 o 
 -11   3  10        6.91        7.14      2.50 o 
 -10   3  10      164.21      146.90      7.90 o 
  -9   3  10        4.19        3.92      1.92 o 
  -8   3  10       50.00       47.62      3.96 o 
  -7   3  10      117.01      114.13      5.29 o 
  -6   3  10       36.61       34.13      3.31 o 
  -5   3  10        2.63        2.59      1.52 o 
  -4   3  10      305.69      296.29      6.90 o 
  -3   3  10       78.41       72.42      3.58 o 
  -2   3  10        0.18        0.71      1.04 o 
  -1   3  10       50.89       47.92      3.27 o 
   0   3  10      320.13      314.23      8.84 o 
   1   3  10        2.19        1.77      1.55 o 
   2   3  10       47.06       35.63      3.85 o 
   3   3  10        0.42        1.29      1.58 o 
   4   3  10       83.57       79.54      6.67 o 
   5   3  10       79.14       80.53      6.93 o 
   6   3  10        5.82       12.57      4.73 o 
   7   3  10       51.91       55.59      8.49 o 
 -14   4  10       12.33       22.36      4.63 o 
 -13   4  10       98.08       90.34      7.83 o 
 -12   4  10       74.86       65.96      6.64 o 
 -11   4  10      106.47      101.63      7.29 o 
 -10   4  10       35.45       33.42      4.71 o 
  -9   4  10       82.57       83.77      6.28 o 
  -8   4  10       80.97       73.80      5.85 o 
  -7   4  10        0.44        1.37      1.50 o 
  -6   4  10      418.58      443.38     10.03 o 
  -5   4  10       94.90       86.73      4.58 o 
  -4   4  10        0.10        1.66      1.53 o 
  -3   4  10      106.49       99.59      5.01 o 
  -2   4  10      194.07      191.79      5.83 o 
  -1   4  10      175.38      171.54      5.67 o 
   0   4  10        7.00        8.95      2.66 o 
   1   4  10       14.84       15.80      3.33 o 
   2   4  10       95.59       84.20      6.21 o 
   3   4  10       15.44       13.39      3.27 o 
   4   4  10        0.89        4.23      2.47 o 
   5   4  10        9.23       10.39      4.19 o 
   6   4  10       12.03       10.15      4.79 o 
   7   4  10        7.18        9.32      4.99 o 
 -13   5  10        0.63       -0.12      2.04 o 
 -12   5  10        7.50        6.22      2.88 o 
 -11   5  10        4.66        2.52      2.28 o 
 -10   5  10      162.08      144.60      8.32 o 
  -9   5  10       43.44       48.71      5.36 o 
  -8   5  10        9.03        6.54      2.47 o 
  -7   5  10      682.96      700.35     16.05 o 
  -6   5  10       52.45       54.78      5.07 o 
  -5   5  10     1678.92     1839.12     37.44 o 
  -4   5  10      978.29     1007.17     38.49 o 
  -3   5  10      192.94      184.89     11.71 o 
  -2   5  10      329.06      328.22     13.52 o 
  -1   5  10        9.23        7.36      2.11 o 
   0   5  10      254.25      252.40      8.18 o 
   1   5  10      317.01      319.76     11.22 o 
   2   5  10       14.13       14.05      3.34 o 
   3   5  10       55.31       61.87      6.08 o 
   4   5  10       15.00       18.77      4.91 o 
   5   5  10       10.98       13.61      4.87 o 
   6   5  10        3.17        4.74      4.68 o 
   7   5  10       90.42      129.66     16.13 o 
 -13   6  10       13.60       11.55      3.71 o 
 -12   6  10        0.07       -0.43      2.05 o 
 -11   6  10       66.71       58.47      6.48 o 
 -10   6  10       31.57       27.79      4.58 o 
  -9   6  10      108.39      102.17      7.12 o 
  -8   6  10      173.72      143.00      8.00 o 
  -7   6  10      269.78      247.22      9.98 o 
  -6   6  10      139.75      136.25      9.63 o 
  -5   6  10     1476.18     1517.02     88.78 o 
  -4   6  10      620.84      635.64     14.63 o 
  -3   6  10       96.45       98.33      6.06 o 
  -2   6  10       91.82       95.88      5.88 o 
  -1   6  10       82.37       79.68      4.97 o 
   0   6  10      529.41      523.34     12.10 o 
   1   6  10        4.11        4.70      2.39 o 
   2   6  10      221.91      203.63      9.54 o 
   3   6  10        3.34        2.41      2.76 o 
   4   6  10      115.05      103.85     10.00 o 
   5   6  10        7.86       10.43      4.38 o 
   6   6  10       22.51       16.85      5.42 o 
 -12   7  10      111.21      125.49      8.82 o 
 -11   7  10       19.25       12.46      3.59 o 
 -10   7  10       72.81       67.21      6.82 o 
  -9   7  10      408.04      408.06     14.10 o 
  -8   7  10        6.50        7.08      2.64 o 
  -7   7  10       22.38       19.31      3.89 o 
  -6   7  10       52.30       59.81      5.55 o 
  -5   7  10       67.36       63.75     10.86 o 
  -4   7  10        0.59       -0.58      1.92 o 
  -3   7  10      172.74      167.89     10.08 o 
  -2   7  10      101.25       78.99      5.13 o 
  -1   7  10      105.29       83.38      5.44 o 
   0   7  10        0.36       -0.94      1.39 o 
   1   7  10       25.96       18.38      3.81 o 
   2   7  10        3.31        3.21      3.07 o 
   3   7  10      146.04      169.68     11.69 o 
   4   7  10       27.44       27.37      6.28 o 
   5   7  10       13.46       13.52      4.70 o 
 -11   8  10      119.79      137.08      9.41 o 
 -10   8  10       11.25        8.16      3.35 o 
  -9   8  10       54.02       40.16      5.69 o 
  -8   8  10       28.19       27.58      4.62 o 
  -7   8  10        4.21        4.50      2.39 o 
  -6   8  10       21.11       18.87      4.84 o 
  -5   8  10       28.29       28.38      6.52 o 
  -4   8  10       30.24       28.54      5.42 o 
  -3   8  10      141.77      128.53      9.21 o 
  -2   8  10       14.56       13.33      3.22 o 
  -1   8  10        2.73        2.60      1.83 o 
   0   8  10       41.98       46.53      5.48 o 
   1   8  10       44.77       40.63      5.33 o 
   2   8  10        0.01       -0.21      2.63 o 
   3   8  10       40.23       27.02      6.02 o 
   4   8  10        0.06       -0.23      2.88 o 
 -10   9  10        5.34        4.59      3.19 o 
  -9   9  10        2.72        2.29      2.69 o 
  -8   9  10        0.49       -0.60      1.99 o 
  -7   9  10        3.65       -0.32      2.15 o 
  -6   9  10      169.35      164.09     11.34 o 
  -5   9  10       29.67       31.92      6.09 o 
  -4   9  10       12.31       14.42      4.45 o 
  -3   9  10       30.48       22.64      5.09 o 
  -2   9  10      138.05      151.16     10.35 o 
  -1   9  10        2.97        5.04      3.27 o 
   0   9  10       13.58       12.07      3.36 o 
   1   9  10       29.63       31.40      5.02 o 
   2   9  10        4.97        6.12      3.89 o 
   3   9  10       15.86       23.39      5.87 o 
  -9  10  10        0.83       -0.24      3.84 o 
  -8  10  10       30.68       42.13      6.28 o 
  -7  10  10      138.66      152.12     15.70 o 
  -6  10  10        0.06       -0.29      2.69 o 
  -5  10  10       94.23       97.41      9.75 o 
  -4  10  10       28.55       33.17      6.56 o 
  -3  10  10       68.83       68.16     12.17 o 
  -2  10  10       13.89       10.50      6.12 o 
  -1  10  10       46.32       53.26      7.91 o 
   0  10  10        9.89        7.05      4.05 o 
   1  10  10       20.38       20.81      5.57 o 
   2  10  10       60.93       63.14      6.96 o 
  -6  11  10       86.63      126.23     16.00 o 
  -5  11  10       79.00       93.06     10.88 o 
  -4  11  10       57.07       75.79     13.56 o 
  -3  11  10       21.74       21.50      8.65 o 
  -2  11  10        2.02       -0.53      4.50 o 
  -1  11  10       36.66       47.30      8.12 o 
 -14   1  11      359.27      389.67     18.64 o 
 -13   1  11       12.09        7.86      3.73 o 
 -12   1  11       61.03       68.66      6.47 o 
 -11   1  11      224.20      221.19      9.85 o 
 -10   1  11       11.07        7.51      2.17 o 
  -9   1  11        0.00        0.23      1.35 o 
  -8   1  11      172.30      176.99      6.84 o 
  -7   1  11      171.18      156.37      6.24 o 
  -6   1  11      160.02      160.77      5.36 o 
  -5   1  11        7.29        5.83      1.54 o 
  -4   1  11      125.03      123.81      4.62 o 
  -3   1  11       35.21       32.04      3.23 o 
  -2   1  11      346.51      371.23      9.38 o 
  -1   1  11       13.86       18.37      2.91 o 
   0   1  11        7.33        5.20      1.90 o 
   1   1  11      400.77      414.83     11.94 o 
   2   1  11      104.06       96.01      5.67 o 
   3   1  11      588.28      619.65     14.38 o 
   4   1  11      323.15      327.35     10.84 o 
   5   1  11        3.64        1.97      2.10 o 
   6   1  11      201.85      229.19      9.92 o 
   7   1  11      115.57      123.60      9.37 o 
 -14   2  11        7.21        7.40      3.16 o 
 -13   2  11       18.36       15.62      3.97 o 
 -12   2  11        2.13        2.03      2.02 o 
 -11   2  11       29.73       31.10      4.61 o 
 -10   2  11       27.54       31.76      4.48 o 
  -9   2  11       89.46       89.22      5.14 o 
  -8   2  11        0.68        0.19      1.23 o 
  -7   2  11       23.20       23.91      3.09 o 
  -6   2  11        0.19        0.61      1.18 o 
  -5   2  11       71.40       64.79      3.61 o 
  -4   2  11      469.91      469.47     11.00 o 
  -3   2  11        1.90        0.57      1.14 o 
  -2   2  11      209.18      209.17      7.13 o 
  -1   2  11      359.24      358.39      9.57 o 
   0   2  11        7.76       11.08      2.46 o 
   1   2  11      799.22      826.10     15.40 o 
   2   2  11        7.66        5.42      2.13 o 
   3   2  11        0.62        0.35      1.78 o 
   4   2  11        0.55        0.01      1.76 o 
   5   2  11        2.11        1.07      2.14 o 
   6   2  11       29.23       30.82      5.48 o 
   7   2  11       19.45       11.66      5.44 o 
 -14   3  11        8.99       16.54      4.07 o 
 -13   3  11        0.51        1.58      2.29 o 
 -12   3  11        5.23        9.74      3.07 o 
 -11   3  11       25.00       22.17      4.19 o 
 -10   3  11        0.08        0.32      1.78 o 
  -9   3  11      150.46      149.96      7.89 o 
  -8   3  11      126.12      125.21      5.88 o 
  -7   3  11      511.77      526.67     11.41 o 
  -6   3  11       58.07       58.34      4.46 o 
  -5   3  11        2.04        1.17      1.64 o 
  -4   3  11        0.49       -0.49      1.26 o 
  -3   3  11      274.79      283.29      8.26 o 
  -2   3  11       55.80       51.17      4.07 o 
  -1   3  11       75.65       79.96      4.87 o 
   0   3  11       20.05       19.47      3.09 o 
   1   3  11       49.20       53.35      4.63 o 
   2   3  11       48.34       45.11      4.55 o 
   3   3  11        1.33        0.38      1.69 o 
   4   3  11      255.49      264.15     11.43 o 
   5   3  11      133.87      140.80      8.88 o 
   6   3  11       23.70       28.53      6.63 o 
 -14   4  11      121.51      132.34      9.27 o 
 -13   4  11        0.21        2.41      2.34 o 
 -12   4  11       20.62       18.73      4.20 o 
 -11   4  11        0.31        1.74      1.92 o 
 -10   4  11        7.43        4.39      2.31 o 
  -9   4  11        2.83        1.47      1.94 o 
  -8   4  11       56.60       55.71      5.38 o 
  -7   4  11        1.52        1.80      1.83 o 
  -6   4  11      288.29      297.15      8.57 o 
  -5   4  11       51.40       49.62      4.72 o 
  -4   4  11      628.01      626.47     16.96 o 
  -3   4  11       11.16        7.91      2.17 o 
  -2   4  11      123.87      119.26      5.72 o 
  -1   4  11      116.70      101.27      5.38 o 
   0   4  11      686.15      642.47     13.42 o 
   1   4  11      112.52      100.72      6.84 o 
   2   4  11       91.65       84.20      6.66 o 
   3   4  11       12.84       12.73      3.47 o 
   4   4  11      143.33      145.62      8.78 o 
   5   4  11       24.14       17.79      5.52 o 
   6   4  11       36.80       48.15      8.43 o 
 -13   5  11        5.40        2.23      2.33 o 
 -12   5  11        8.62        6.21      3.01 o 
 -11   5  11       48.10       50.49      6.04 o 
 -10   5  11      122.58      112.16      7.42 o 
  -9   5  11        0.01        0.91      1.76 o 
  -8   5  11       16.06       15.93      3.56 o 
  -7   5  11       69.56       69.34      5.81 o 
  -6   5  11      440.63      434.42     21.80 o 
  -5   5  11      775.87      802.08     31.81 o 
  -4   5  11      398.33      398.98     11.84 o 
  -3   5  11      121.63      117.88      5.84 o 
  -2   5  11      166.47      155.51      6.65 o 
  -1   5  11       40.01       33.62      4.58 o 
   0   5  11      135.61      126.29      7.44 o 
   1   5  11        0.13        2.23      2.27 o 
   2   5  11       11.76        9.09      2.94 o 
   3   5  11       10.33       11.14      3.44 o 
   4   5  11       12.54       16.59      5.20 o 
   5   5  11       12.98       23.49      5.89 o 
   6   5  11       15.37       14.96      7.86 o 
 -13   6  11        1.01       -0.71      3.28 o 
 -12   6  11       77.28       79.13      7.64 o 
 -11   6  11        1.59        0.34      2.12 o 
 -10   6  11      137.24      125.91      8.09 o 
  -9   6  11        0.04        0.07      1.80 o 
  -8   6  11       26.15       26.15      4.40 o 
  -7   6  11      155.51      153.30      8.23 o 
  -6   6  11      487.22      501.68     17.82 o 
  -5   6  11      205.27      204.55     11.33 o 
  -4   6  11       11.73        8.95      2.67 o 
  -3   6  11      388.80      384.76     16.96 o 
  -2   6  11      140.82      140.04      6.55 o 
  -1   6  11       31.34       22.05      3.29 o 
   0   6  11        0.05        0.18      1.93 o 
   1   6  11      131.35      128.51      7.88 o 
   2   6  11       63.62       61.89      6.26 o 
   3   6  11      116.43       92.73      9.65 o 
   4   6  11       30.11       32.38      6.69 o 
   5   6  11        1.32       -2.57      5.16 o 
 -12   7  11       10.70        6.75      2.98 o 
 -11   7  11       14.57       14.43      3.88 o 
 -10   7  11       41.04       41.13      5.78 o 
  -9   7  11      115.95      123.11      8.08 o 
  -8   7  11       52.64       43.50      5.53 o 
  -7   7  11      281.44      273.17     14.02 o 
  -6   7  11        2.32        2.77      2.38 o 
  -5   7  11      231.37      236.18     20.87 o 
  -4   7  11        9.26        8.67      3.49 o 
  -3   7  11       17.33       15.18      3.41 o 
  -2   7  11       38.95       36.36      4.13 o 
  -1   7  11        0.54        2.36      1.74 o 
   0   7  11       50.33       60.04      6.03 o 
   1   7  11       73.27       73.02      8.43 o 
   2   7  11       30.65       25.89      6.00 o 
   3   7  11       68.29       65.72      9.14 o 
   4   7  11       12.00        8.77      4.25 o 
 -11   8  11       51.38       40.16      6.29 o 
 -10   8  11       16.65       14.11      4.14 o 
  -9   8  11      143.42      141.75      9.05 o 
  -8   8  11       22.76       17.36      4.11 o 
  -7   8  11       46.85       45.15      7.14 o 
  -6   8  11       96.34       97.04      9.38 o 
  -5   8  11        5.42       -0.12      2.33 o 
  -4   8  11      366.51      378.78     35.91 o 
  -3   8  11        3.60        2.43      2.62 o 
  -2   8  11       28.43       26.46      4.44 o 
  -1   8  11        7.68        8.10      2.50 o 
   0   8  11       13.49        6.31      2.87 o 
   1   8  11        0.36       -2.14      2.44 o 
   2   8  11        2.32        3.27      3.39 o 
   3   8  11       45.27       66.20      8.93 o 
 -10   9  11        0.08        0.11      4.68 o 
  -9   9  11       19.87       24.89      5.08 o 
  -8   9  11        0.85        1.82      3.42 o 
  -7   9  11       76.37       85.63     10.54 o 
  -6   9  11       12.93       11.71      4.46 o 
  -5   9  11       63.21       57.17      7.91 o 
  -4   9  11       13.51       19.40      5.00 o 
  -3   9  11      123.74      141.15     10.35 o 
  -2   9  11        0.19        1.29      2.17 o 
  -1   9  11       17.72       13.53      4.38 o 
   0   9  11       78.58       81.85      9.52 o 
   1   9  11       24.38       26.21      6.41 o 
   2   9  11        0.83       -1.91      2.54 o 
  -8  10  11        3.32       -1.02      3.38 o 
  -7  10  11       31.77       39.89      7.71 o 
  -6  10  11        0.39       -1.45      4.40 o 
  -5  10  11       17.96       27.06      6.17 o 
  -4  10  11        0.01        0.29      2.97 o 
  -3  10  11      114.89      146.17     16.21 o 
  -2  10  11       10.17       20.28      5.87 o 
  -1  10  11        3.15        4.41      3.80 o 
   0  10  11        0.08       -1.25      3.04 o 
 -14   0  12      470.32      508.94     30.34 o 
 -13   0  12        8.02        7.37      5.82 o 
 -12   0  12       52.34       52.89     10.43 o 
 -11   0  12      299.41      290.90     21.67 o 
 -10   0  12      402.94      420.23     16.03 o 
  -9   0  12     1074.43     1100.95     24.99 o 
  -8   0  12      466.39      472.70     16.01 o 
  -7   0  12       12.34       14.36      3.71 o 
  -6   0  12       59.00       57.25      6.03 o 
  -5   0  12      214.52      207.08      7.81 o 
  -4   0  12      140.45      138.65      8.41 o 
  -3   0  12        4.88        3.81      2.41 o 
  -2   0  12       24.10       25.14      4.66 o 
  -1   0  12      160.10      171.84      9.99 o 
   0   0  12      218.15      217.85     12.56 o 
   1   0  12       66.80       64.85      7.37 o 
   2   0  12        0.04       -0.16      2.37 o 
   3   0  12       76.48       71.20      8.29 o 
   4   0  12        0.01        1.95      2.81 o 
   5   0  12       54.11       60.66      8.44 o 
   6   0  12      123.56      156.62     13.34 o 
 -14   1  12       20.67       21.20      6.69 o 
 -13   1  12        9.15       12.60      4.40 o 
 -12   1  12       59.35       55.41      6.09 o 
 -11   1  12        1.43        1.50      1.91 o 
 -10   1  12        8.95        6.53      2.24 o 
  -9   1  12       32.25       35.40      3.93 o 
  -8   1  12      172.74      172.57      6.98 o 
  -7   1  12      165.52      156.03      6.45 o 
  -6   1  12        6.79        5.84      1.64 o 
  -5   1  12       62.24       60.89      4.26 o 
  -4   1  12      423.21      433.70     10.18 o 
  -3   1  12        4.11        3.49      1.73 o 
  -2   1  12       53.46       50.92      4.27 o 
  -1   1  12        9.52        6.78      2.08 o 
   0   1  12      469.66      501.41     12.22 o 
   1   1  12       58.47       50.95      4.77 o 
   2   1  12       47.61       51.87      5.05 o 
   3   1  12      108.40      111.85      6.64 o 
   4   1  12       11.82       10.00      2.91 o 
   5   1  12       17.19       20.89      4.01 o 
   6   1  12       50.78       56.65      6.14 o 
 -14   2  12        0.01       -0.94      2.35 o 
 -13   2  12        0.07        0.40      2.36 o 
 -12   2  12      201.65      199.41     10.13 o 
 -11   2  12        2.73        2.27      2.12 o 
 -10   2  12      719.97      752.33     18.03 o 
  -9   2  12        0.10        0.15      1.41 o 
  -8   2  12      220.84      233.54      8.08 o 
  -7   2  12      192.13      178.36      6.91 o 
  -6   2  12      128.73      119.13      4.96 o 
  -5   2  12      247.11      248.21      7.92 o 
  -4   2  12       74.98       68.42      4.52 o 
  -3   2  12      349.19      389.93      9.92 o 
  -2   2  12      246.91      239.39      8.07 o 
  -1   2  12       21.52       23.36      3.27 o 
   0   2  12      825.30      886.85     17.60 o 
   1   2  12      137.71      127.17      6.64 o 
   2   2  12      184.89      168.49      7.81 o 
   3   2  12       22.80       23.36      3.78 o 
   4   2  12       69.38       74.68      6.21 o 
   5   2  12      253.16      272.77     10.81 o 
   6   2  12        6.84       10.00      5.01 o 
 -14   3  12       22.50       27.73      5.20 o 
 -13   3  12       95.32       89.90      7.91 o 
 -12   3  12       54.35       49.41      6.05 o 
 -11   3  12       27.91       28.15      4.65 o 
 -10   3  12        0.00        0.12      1.84 o 
  -9   3  12       50.62       50.58      5.39 o 
  -8   3  12       95.62       88.43      5.24 o 
  -7   3  12      589.93      619.78     18.20 o 
  -6   3  12       40.86       41.52      3.88 o 
  -5   3  12        9.01        7.88      2.10 o 
  -4   3  12       14.78       14.75      2.61 o 
  -3   3  12      161.66      163.74      8.01 o 
  -2   3  12       19.76       14.58      2.69 o 
  -1   3  12      372.82      375.08     10.43 o 
   0   3  12      151.49      141.75      6.83 o 
   1   3  12      282.20      283.87      9.72 o 
   2   3  12        4.84        3.28      2.19 o 
   3   3  12        4.13        4.49      2.35 o 
   4   3  12       29.14       30.86      5.31 o 
   5   3  12      175.77      213.59     13.32 o 
 -13   4  12       27.29       29.81      5.32 o 
 -12   4  12       49.33       47.91      6.09 o 
 -11   4  12       35.07       38.58      5.42 o 
 -10   4  12       71.03       88.32      7.10 o 
  -9   4  12        4.94        1.11      2.00 o 
  -8   4  12        4.38        3.93      2.06 o 
  -7   4  12       16.99       11.71      2.98 o 
  -6   4  12        0.02       -0.92      1.53 o 
  -5   4  12      252.17      240.82      9.46 o 
  -4   4  12       93.10       93.44      5.29 o 
  -3   4  12       96.56       89.18      5.29 o 
  -2   4  12      123.78      118.23      7.11 o 
  -1   4  12      217.10      193.07      9.14 o 
   0   4  12       57.56       51.49      4.72 o 
   1   4  12      118.61       99.01      7.22 o 
   2   4  12       10.79        7.92      3.12 o 
   3   4  12       39.90       41.45      5.78 o 
   4   4  12       90.20      100.66      8.23 o 
   5   4  12        8.76        8.81      4.52 o 
 -13   5  12        0.31       -1.86      2.27 o 
 -12   5  12        0.78       -2.06      2.06 o 
 -11   5  12       18.81       13.74      3.59 o 
 -10   5  12        0.75       -1.23      1.84 o 
  -9   5  12      128.70      110.84      7.38 o 
  -8   5  12      487.20      501.76     14.69 o 
  -7   5  12        5.62        3.55      2.74 o 
  -6   5  12       71.96       60.83      7.00 o 
  -5   5  12      107.00       90.35      6.28 o 
  -4   5  12      452.95      461.66     11.58 o 
  -3   5  12      330.46      328.93      9.85 o 
  -2   5  12        2.20        0.53      1.89 o 
  -1   5  12        1.49        1.36      2.17 o 
   0   5  12      157.05      144.28      8.30 o 
   1   5  12        0.56       -0.27      1.97 o 
   2   5  12       20.58       14.67      3.74 o 
   3   5  12       10.10       12.69      3.73 o 
   4   5  12        5.35       14.34      5.00 o 
 -12   6  12        3.41        2.83      2.57 o 
 -11   6  12        5.44        2.01      2.44 o 
 -10   6  12        6.17        5.44      2.87 o 
  -9   6  12      118.93      136.79      8.37 o 
  -8   6  12        0.87        1.28      2.13 o 
  -7   6  12        0.00        1.04      2.30 o 
  -6   6  12       50.07       39.88      8.39 o 
  -5   6  12      122.94      119.54      9.00 o 
  -4   6  12      333.87      325.64     10.08 o 
  -3   6  12        1.65        0.60      1.66 o 
  -2   6  12      178.87      173.13      8.98 o 
  -1   6  12       21.48       22.19      4.15 o 
   0   6  12       51.32       49.90      5.88 o 
   1   6  12      140.43      141.13      8.59 o 
   2   6  12       29.01       22.25      5.66 o 
   3   6  12       35.00       26.25      5.97 o 
   4   6  12        1.82       -1.62      3.08 o 
 -11   7  12       56.43       65.87      7.32 o 
 -10   7  12       32.97       30.07      5.29 o 
  -9   7  12       45.96       39.18      5.67 o 
  -8   7  12      203.43      201.23     12.86 o 
  -7   7  12       31.36       26.32      5.78 o 
  -6   7  12        0.25        2.23      2.55 o 
  -5   7  12        5.81        6.30      3.35 o 
  -4   7  12       56.03       61.85      6.14 o 
  -3   7  12        6.46        4.61      2.47 o 
  -2   7  12       21.38       18.12      3.27 o 
  -1   7  12      119.61      107.77      7.54 o 
   0   7  12       29.61       28.49      4.80 o 
   1   7  12        0.01       -1.36      2.78 o 
   2   7  12       11.06       11.53      4.56 o 
   3   7  12        2.19        2.36      3.52 o 
 -10   8  12      149.82      138.93      9.46 o 
  -9   8  12       17.49        7.70      4.21 o 
  -8   8  12      127.31      116.15     14.73 o 
  -7   8  12        0.49       -1.08      2.72 o 
  -6   8  12       54.37       58.98      8.08 o 
  -5   8  12        9.69       11.39      4.13 o 
  -4   8  12      101.66      111.27      9.34 o 
  -3   8  12       67.94       67.03      6.60 o 
  -2   8  12       89.76       95.60      7.23 o 
  -1   8  12       54.95       54.55      6.27 o 
   0   8  12        0.58        2.55      4.65 o 
   1   8  12       37.40       45.14      7.71 o 
   2   8  12       28.08       33.84      6.87 o 
  -9   9  12       75.10      108.08     11.25 o 
  -8   9  12       45.24       76.83      9.74 o 
  -7   9  12       26.84       21.58      6.13 o 
  -6   9  12       39.49       36.21      6.86 o 
  -5   9  12       10.36       20.85      5.54 o 
  -4   9  12       58.16       69.75      8.67 o 
  -3   9  12      100.86      110.35      8.24 o 
  -2   9  12       48.82       57.27      8.18 o 
  -1   9  12       14.80       19.46      8.31 o 
   0   9  12       54.59       57.22      8.39 o 
  -6  10  12        9.44       13.05      5.00 o 
  -5  10  12        3.43        4.42      4.07 o 
  -4  10  12       11.35       10.34      5.35 o 
  -3  10  12        2.01        0.93      3.48 o 
 -14   1  13        2.78        2.01      3.36 o 
 -13   1  13        5.63        6.96      3.81 o 
 -12   1  13       88.00       88.58      8.21 o 
 -11   1  13      110.64      106.31      7.36 o 
 -10   1  13       43.42       42.66      4.49 o 
  -9   1  13        0.47       -0.16      1.51 o 
  -8   1  13       34.75       30.53      3.70 o 
  -7   1  13        0.00        0.26      1.41 o 
  -6   1  13       14.41       19.48      3.02 o 
  -5   1  13      187.20      198.49      9.45 o 
  -4   1  13        0.03       -1.39      1.39 o 
  -3   1  13       41.59       37.61      3.92 o 
  -2   1  13      222.82      210.04      8.00 o 
  -1   1  13      250.98      268.37      9.26 o 
   0   1  13        5.60        5.64      2.29 o 
   1   1  13      221.31      228.39      9.11 o 
   2   1  13        3.22        3.24      2.25 o 
   3   1  13       93.34       87.74      6.73 o 
   4   1  13       23.95       30.06      4.70 o 
   5   1  13        1.52        3.76      2.92 o 
 -13   2  13        0.13        0.60      2.45 o 
 -12   2  13       42.58       40.78      5.69 o 
 -11   2  13      203.25      204.80     10.13 o 
 -10   2  13      111.51      107.60      7.30 o 
  -9   2  13        1.65        1.41      1.72 o 
  -8   2  13        1.13        1.20      1.65 o 
  -7   2  13       43.36       36.83      3.91 o 
  -6   2  13        5.76        6.47      2.04 o 
  -5   2  13      298.90      311.71     11.04 o 
  -4   2  13        7.16        6.18      2.45 o 
  -3   2  13       89.14       77.84      6.37 o 
  -2   2  13        4.20        4.50      2.02 o 
  -1   2  13      100.70      102.65      6.06 o 
   0   2  13      145.03      140.93      7.85 o 
   1   2  13      184.68      184.84      8.28 o 
   2   2  13      360.31      352.63     11.63 o 
   3   2  13       38.75       47.23      5.35 o 
   4   2  13        0.74        0.50      2.05 o 
 -13   3  13        1.95        3.49      2.65 o 
 -12   3  13        4.48        6.29      2.95 o 
 -11   3  13        0.26       -1.13      2.34 o 
 -10   3  13      369.96      372.35     13.80 o 
  -9   3  13        2.15        2.22      1.95 o 
  -8   3  13     1100.79     1176.90     25.70 o 
  -7   3  13      626.51      653.07     15.12 o 
  -6   3  13      329.37      338.27      9.94 o 
  -5   3  13        4.73        3.21      1.80 o 
  -4   3  13        0.13        0.12      1.80 o 
  -3   3  13      117.72      108.78      7.06 o 
  -2   3  13      204.17      214.50      9.76 o 
  -1   3  13       29.10       31.29      4.01 o 
   0   3  13       41.86       44.64      4.71 o 
   1   3  13      154.33      149.40      7.59 o 
   2   3  13        7.70        8.08      2.67 o 
   3   3  13        0.51        0.65      2.18 o 
   4   3  13       80.44       95.94      8.50 o 
 -13   4  13       65.57       73.33      7.63 o 
 -12   4  13       94.32       86.39      7.82 o 
 -11   4  13       27.21       30.34      5.08 o 
 -10   4  13      196.28      218.23     10.44 o 
  -9   4  13       31.53       32.94      4.81 o 
  -8   4  13       40.43       37.33      6.20 o 
  -7   4  13       98.66      105.87      9.96 o 
  -6   4  13        7.30        5.50      2.13 o 
  -5   4  13      413.36      438.34     11.46 o 
  -4   4  13       44.12       42.63      5.19 o 
  -3   4  13      203.25      210.03      9.69 o 
  -2   4  13       48.12       42.94      5.34 o 
  -1   4  13       58.86       50.28      5.77 o 
   0   4  13      309.49      300.83     10.26 o 
   1   4  13      235.89      226.49     10.85 o 
   2   4  13       18.05       13.00      3.70 o 
   3   4  13        7.85       11.46      3.64 o 
   4   4  13       13.08       15.53      5.56 o 
 -12   5  13        1.03        1.23      2.56 o 
 -11   5  13        0.78       -0.04      2.40 o 
 -10   5  13       11.01       11.62      3.50 o 
  -9   5  13       71.42       74.80      6.78 o 
  -8   5  13        0.59       -0.47      2.00 o 
  -7   5  13        2.29        2.77      2.81 o 
  -6   5  13      221.57      206.88     11.86 o 
  -5   5  13        0.05        1.05      1.72 o 
  -4   5  13       17.41       15.31      2.97 o 
  -3   5  13       10.40        7.07      2.94 o 
  -2   5  13       33.31       28.23      4.66 o 
  -1   5  13        5.64        4.00      2.57 o 
   0   5  13      217.19      196.23     10.08 o 
   1   5  13        0.65        0.14      2.40 o 
   2   5  13        5.07        4.44      2.66 o 
   3   5  13       15.02       11.43      4.64 o 
 -11   6  13        0.09        0.59      2.38 o 
 -10   6  13        9.04        5.03      2.65 o 
  -9   6  13      174.15      172.47     12.09 o 
  -8   6  13        8.10        6.47      3.75 o 
  -7   6  13       40.05       42.54      6.78 o 
  -6   6  13       83.04       80.00      8.47 o 
  -5   6  13      139.43      134.71      8.10 o 
  -4   6  13      110.41      113.24      6.36 o 
  -3   6  13        8.10        7.35      3.07 o 
  -2   6  13      104.53       83.53      7.15 o 
  -1   6  13        0.09       -1.18      2.14 o 
   0   6  13      257.64      225.00     10.98 o 
   1   6  13       10.55        7.15      3.14 o 
   2   6  13       22.63       21.37      5.61 o 
 -10   7  13      112.03      104.94     11.01 o 
  -9   7  13      345.82      330.08     16.98 o 
  -8   7  13        3.07        1.56      3.12 o 
  -7   7  13        1.28       -0.23      2.73 o 
  -6   7  13       16.71       13.37      4.53 o 
  -5   7  13        7.54        7.02      2.80 o 
  -4   7  13       82.38       77.43      6.99 o 
  -3   7  13       90.25       91.46      9.30 o 
  -2   7  13       16.41       10.92      3.48 o 
  -1   7  13      150.72      153.76      9.22 o 
   0   7  13      121.37      120.88      8.40 o 
   1   7  13        1.58       -0.97      2.66 o 
  -9   8  13      309.74      355.17     28.43 o 
  -8   8  13      102.21       99.44     10.59 o 
  -7   8  13        0.00       -0.42      2.82 o 
  -6   8  13       35.77       40.98      7.35 o 
  -5   8  13      125.29      152.13     11.38 o 
  -4   8  13       37.53       39.40      5.62 o 
  -3   8  13       81.60       81.19      7.30 o 
  -2   8  13       56.34       56.48      7.99 o 
  -1   8  13      152.12      165.34     12.18 o 
   0   8  13        0.78        1.26      3.20 o 
  -7   9  13        0.42       -0.78      3.47 o 
  -6   9  13       30.97       41.41      7.69 o 
  -5   9  13       62.72       68.98      9.17 o 
  -4   9  13        9.68       10.80      3.79 o 
  -3   9  13       51.57       66.25      7.17 o 
  -2   9  13       43.05       53.87     12.05 o 
 -13   0  14       25.00       23.76      8.69 o 
 -12   0  14       56.62       55.69     11.07 o 
 -11   0  14      102.03       97.73      9.06 o 
 -10   0  14      211.37      213.33     12.28 o 
  -9   0  14       52.56       46.87      6.58 o 
  -8   0  14       36.47       40.94      6.14 o 
  -7   0  14        6.23       11.33      5.59 o 
  -6   0  14      183.97      214.78     17.34 o 
  -5   0  14       98.77       90.97     12.51 o 
  -4   0  14       53.61       54.97      6.75 o 
  -3   0  14       66.56       59.90      7.13 o 
  -2   0  14        9.06        9.24      3.67 o 
  -1   0  14      150.22      139.45     10.16 o 
   0   0  14       15.30       13.10      4.37 o 
   1   0  14      314.37      351.11     16.58 o 
   2   0  14       90.03       89.30      9.70 o 
   3   0  14       24.51       35.55      7.16 o 
 -13   1  14        2.66        5.23      3.73 o 
 -12   1  14       11.28       13.55      3.81 o 
 -11   1  14      226.42      211.04     10.35 o 
 -10   1  14      139.12      157.68      7.54 o 
  -9   1  14       28.03       26.45      3.77 o 
  -8   1  14       39.42       40.05      5.16 o 
  -7   1  14       32.13       26.77      5.75 o 
  -6   1  14        5.70        8.87      3.89 o 
  -5   1  14       14.89       15.07      3.50 o 
  -4   1  14       56.09       58.52      5.92 o 
  -3   1  14       62.56       66.27      5.24 o 
  -2   1  14        2.28        0.82      1.84 o 
  -1   1  14        8.74       10.43      2.83 o 
   0   1  14       21.84       20.30      3.72 o 
   1   1  14        4.67        1.71      2.16 o 
   2   1  14        0.79       -0.95      2.06 o 
   3   1  14      115.53      118.64      7.59 o 
 -13   2  14        0.00        2.58      2.90 o 
 -12   2  14       50.24       42.54      6.03 o 
 -11   2  14        4.50        2.65      2.29 o 
 -10   2  14        9.76       10.42      3.03 o 
  -9   2  14      251.66      265.98      9.46 o 
  -8   2  14        9.18        7.79      2.99 o 
  -7   2  14       82.49       86.79      6.62 o 
  -6   2  14        0.13       -1.22      1.80 o 
  -5   2  14      290.27      289.25     13.82 o 
  -4   2  14       86.56       89.80      6.91 o 
  -3   2  14      753.34      822.96     19.10 o 
  -2   2  14       12.98       10.29      3.30 o 
  -1   2  14        0.08       -0.08      1.83 o 
   0   2  14        4.08        2.81      2.28 o 
   1   2  14       92.17       79.28      6.35 o 
   2   2  14      134.64      132.47      7.73 o 
   3   2  14       68.40       82.36      6.87 o 
 -13   3  14      164.85      162.22     10.05 o 
 -12   3  14        0.61       -0.59      2.35 o 
 -11   3  14       54.27       56.30      6.35 o 
 -10   3  14      126.07      124.50      7.96 o 
  -9   3  14        0.67        1.56      2.74 o 
  -8   3  14      271.88      285.96     11.34 o 
  -7   3  14      391.94      447.13     11.91 o 
  -6   3  14       12.49       13.32      3.51 o 
  -5   3  14      247.20      269.20     11.01 o 
  -4   3  14       53.40       46.06      5.59 o 
  -3   3  14       94.43       94.09      7.25 o 
  -2   3  14      115.74      105.27      7.73 o 
  -1   3  14       26.54       28.11      4.92 o 
   0   3  14      392.90      424.62     15.20 o 
   1   3  14      184.60      180.29      8.65 o 
   2   3  14        0.01        1.25      2.01 o 
   3   3  14        0.02       -2.09      2.28 o 
 -12   4  14       51.24       62.23      7.03 o 
 -11   4  14        5.35        3.60      2.55 o 
 -10   4  14      205.85      213.47     11.16 o 
  -9   4  14        6.79        8.64      3.88 o 
  -8   4  14       80.83       79.39      8.43 o 
  -7   4  14      485.29      503.82     15.11 o 
  -6   4  14      185.54      204.91      8.32 o 
  -5   4  14      277.37      295.14     11.74 o 
  -4   4  14        5.21        2.49      2.48 o 
  -3   4  14       16.02       16.28      3.81 o 
  -2   4  14      536.23      556.56     16.49 o 
  -1   4  14       21.72       22.83      4.59 o 
   0   4  14       10.67        5.25      3.05 o 
   1   4  14        9.15        8.49      3.35 o 
   2   4  14        5.20       11.85      3.68 o 
 -11   5  14        1.00        3.24      2.63 o 
 -10   5  14       73.03       74.58      9.05 o 
  -9   5  14       28.44       20.16      5.29 o 
  -8   5  14        0.21       -0.91      2.33 o 
  -7   5  14       30.89       31.10      4.82 o 
  -6   5  14        3.27        2.49      2.40 o 
  -5   5  14       17.74       19.27      4.23 o 
  -4   5  14        1.00        4.46      2.67 o 
  -3   5  14        0.12        0.50      2.15 o 
  -2   5  14      120.83      128.55      8.41 o 
  -1   5  14       22.90       19.56      4.48 o 
   0   5  14        4.25       -0.44      2.38 o 
   1   5  14       18.98       17.02      4.25 o 
   2   5  14       25.52       30.79      5.50 o 
 -11   6  14       12.47        8.22      4.43 o 
 -10   6  14       12.99        9.55      5.50 o 
  -9   6  14       10.90        7.22      3.66 o 
  -8   6  14        0.08        0.64      3.00 o 
  -7   6  14        1.79        0.94      2.95 o 
  -6   6  14        9.67        7.44      3.02 o 
  -5   6  14      165.29      162.31      9.21 o 
  -4   6  14       63.84       68.88      6.82 o 
  -3   6  14       71.48       70.29      6.97 o 
  -2   6  14      100.76      103.68      8.23 o 
  -1   6  14        7.12        3.82      2.75 o 
   0   6  14       85.66       89.92      8.04 o 
   1   6  14      152.91      177.21     10.46 o 
  -9   7  14        7.53        1.07      3.70 o 
  -8   7  14       29.81       29.94      6.54 o 
  -7   7  14       12.26       11.26      4.54 o 
  -6   7  14      173.01      188.35     10.33 o 
  -5   7  14      100.03      126.77     10.34 o 
  -4   7  14        9.72        5.40      3.76 o 
  -3   7  14       12.03       11.93      4.27 o 
  -2   7  14        7.91        6.64      3.14 o 
  -1   7  14        0.52        0.52      2.25 o 
   0   7  14       26.04       23.25      5.98 o 
  -7   8  14        4.76        5.31      4.19 o 
  -6   8  14        1.01        1.81      2.59 o 
  -5   8  14       42.39       34.73      5.51 o 
  -4   8  14        3.16        4.41      3.58 o 
  -3   8  14       22.71       18.90      5.42 o 
  -2   8  14       11.32       20.70      8.54 o 
 -12   1  15       53.96       60.37      6.79 o 
 -11   1  15       59.75       49.02      6.05 o 
 -10   1  15       53.45       57.24      5.31 o 
  -9   1  15      168.61      188.02      9.64 o 
  -8   1  15       80.27       90.10      9.13 o 
  -7   1  15       43.34       44.01      7.05 o 
  -6   1  15       55.89       56.49      7.80 o 
  -5   1  15      145.62      131.30     10.34 o 
  -4   1  15       24.24       33.52      5.01 o 
  -3   1  15      302.36      309.53     16.29 o 
  -2   1  15        1.55        1.27      2.13 o 
  -1   1  15        1.26        2.59      2.18 o 
   0   1  15        7.96        9.62      3.10 o 
   1   1  15      194.28      212.37      9.72 o 
   2   1  15       31.32       28.58      4.76 o 
 -12   2  15      113.42      110.85      8.45 o 
 -11   2  15       15.45       19.93      4.37 o 
 -10   2  15       28.08       26.01      5.89 o 
  -9   2  15       31.82       30.58      4.96 o 
  -8   2  15        1.27        1.53      3.22 o 
  -7   2  15        2.17        2.48      3.51 o 
  -6   2  15        0.46       -0.20      2.78 o 
  -5   2  15       80.29       87.29      7.28 o 
  -4   2  15      176.71      182.09      9.60 o 
  -3   2  15       40.22       42.94      5.77 o 
  -2   2  15       47.51       42.56      5.87 o 
  -1   2  15        0.57        0.30      2.45 o 
   0   2  15       77.55       73.82      6.37 o 
   1   2  15        9.49       13.46      3.37 o 
   2   2  15       16.27       21.47      4.20 o 
 -12   3  15        0.41       -2.20      2.20 o 
 -11   3  15       17.87       15.47      3.87 o 
 -10   3  15        5.57        5.68      3.64 o 
  -9   3  15      169.92      177.44     11.87 o 
  -8   3  15       88.59       87.07      7.23 o 
  -7   3  15      183.29      182.61     11.88 o 
  -6   3  15      267.85      266.34     11.48 o 
  -5   3  15      166.05      158.40      9.08 o 
  -4   3  15       29.47       25.19      4.78 o 
  -3   3  15       22.90       23.89      4.73 o 
  -2   3  15       11.56        9.83      3.63 o 
  -1   3  15       97.27       93.84      8.15 o 
   0   3  15       77.62       85.30      7.95 o 
   1   3  15       78.27       87.20      6.92 o 
 -11   4  15       87.68       82.00      9.54 o 
 -10   4  15       72.15       66.14      8.58 o 
  -9   4  15       60.73       71.66     10.41 o 
  -8   4  15       19.68       18.84      5.15 o 
  -7   4  15       69.70       71.54     14.55 o 
  -6   4  15        0.98        0.39      2.37 o 
  -5   4  15       64.67       67.31      6.79 o 
  -4   4  15       97.15       94.78      7.81 o 
  -3   4  15        2.62        2.64      2.85 o 
  -2   4  15       41.76       40.34      5.98 o 
  -1   4  15      234.12      254.06     12.09 o 
   0   4  15       43.70       34.10      5.60 o 
   1   4  15        2.11        2.69      2.88 o 
 -10   5  15       86.81       91.66      9.96 o 
  -9   5  15       26.46       26.13      5.85 o 
  -8   5  15       36.12       32.91      5.11 o 
  -7   5  15       13.11       11.23      3.52 o 
  -6   5  15        4.03        4.27      3.50 o 
  -5   5  15      129.14      132.22      8.61 o 
  -4   5  15      110.46      122.95      8.56 o 
  -3   5  15      211.97      223.76     11.26 o 
  -2   5  15       15.65       23.11      4.73 o 
  -1   5  15        5.57        2.70      2.54 o 
   0   5  15        3.44        4.05      2.94 o 
  -9   6  15        0.67        0.55      3.28 o 
  -8   6  15       42.38       39.41      7.33 o 
  -7   6  15       14.37       11.13      3.57 o 
  -6   6  15        8.92        7.99      4.32 o 
  -5   6  15        0.15       -0.70      2.47 o 
  -4   6  15        1.65        2.67      2.67 o 
  -3   6  15        0.10       -1.17      2.11 o 
  -2   6  15       38.44       40.57      6.06 o 
  -1   6  15       43.45       48.18      6.64 o 
  -7   7  15       29.60       27.84      5.42 o 
  -6   7  15        1.98       -1.95      2.69 o 
  -5   7  15        2.70        5.59      3.93 o 
  -4   7  15      116.57      146.95     11.86 o 
  -3   7  15        5.99        1.36      3.49 o 
 -11   0  16        0.01        0.60      3.11 o 
 -10   0  16        0.20       -0.26      4.50 o 
  -9   0  16       38.81       52.89     11.22 o 
  -8   0  16       43.90       48.09     10.81 o 
  -7   0  16       16.64       18.44      7.78 o 
  -6   0  16      154.93      151.65     16.09 o 
  -5   0  16       27.02       22.18      8.27 o 
  -4   0  16       22.99       26.94      8.77 o 
  -3   0  16       28.51       19.53      7.52 o 
  -2   0  16        3.92        6.64      3.85 o 
  -1   0  16       12.62       16.32      5.33 o 
   0   0  16      186.94      244.05     14.90 o 
 -11   1  16       25.62       30.12      6.67 o 
 -10   1  16      333.27      371.94     17.45 o 
  -9   1  16      140.68      152.36     12.11 o 
  -8   1  16       18.98       19.67      5.58 o 
  -7   1  16       44.72       50.12      7.68 o 
  -6   1  16       17.88       16.05      5.06 o 
  -5   1  16        0.54       -0.24      2.99 o 
  -4   1  16       30.06       22.96      5.63 o 
  -3   1  16      111.58      110.23      8.39 o 
  -2   1  16        7.98        7.23      3.20 o 
  -1   1  16        3.49        2.38      2.27 o 
   0   1  16       42.01       49.28      5.72 o 
 -11   2  16        9.56        5.71      3.84 o 
 -10   2  16      184.05      185.99     18.13 o 
  -9   2  16       21.93       19.17      5.40 o 
  -8   2  16       68.95       64.70      8.48 o 
  -7   2  16      197.04      180.41     17.59 o 
  -6   2  16       55.62       51.92      8.00 o 
  -5   2  16      101.01       95.28      9.98 o 
  -4   2  16        1.08        1.38      2.52 o 
  -3   2  16       93.88      101.41      8.11 o 
  -2   2  16       96.06       86.06      7.92 o 
  -1   2  16       15.74       12.34      3.97 o 
   0   2  16        3.28        8.15      2.94 o 
 -10   3  16       39.48       45.82      7.52 o 
  -9   3  16      108.77      129.85     15.45 o 
  -8   3  16       47.23       50.90      7.66 o 
  -7   3  16        1.59       -0.49      3.12 o 
  -6   3  16       45.57       45.12      7.56 o 
  -5   3  16      193.93      193.32     10.41 o 
  -4   3  16       84.69      100.10      8.31 o 
  -3   3  16       41.95       38.02      5.85 o 
  -2   3  16       21.79       21.49      4.61 o 
  -1   3  16       17.45       21.35      4.71 o 
 -10   4  16       12.82        8.94      4.80 o 
  -9   4  16        0.43        2.54      3.18 o 
  -8   4  16      259.04      260.72     21.72 o 
  -7   4  16      148.28      133.96     10.68 o 
  -6   4  16      131.18      139.85      9.04 o 
  -5   4  16       70.20       73.88      7.40 o 
  -4   4  16      118.98      126.05      8.89 o 
  -3   4  16       43.08       42.58      6.26 o 
  -2   4  16      244.84      257.18     12.40 o 
  -1   4  16      141.41      129.90      9.44 o 
  -9   5  16       73.04       59.47     11.64 o 
  -8   5  16       44.50       70.65     13.37 o 
  -7   5  16        5.14        3.41      3.80 o 
  -6   5  16      173.34      182.78     12.90 o 
  -5   5  16       14.16       10.17      3.76 o 
  -4   5  16        0.29       -0.50      2.14 o 
  -3   5  16        0.00        0.14      2.21 o 
  -6   6  16       25.77       31.42      6.99 o 
  -5   6  16        0.26       -1.98      3.26 o 
  -9   1  17      194.57      227.66     14.20 o 
  -8   1  17      233.54      241.19     14.53 o 
  -7   1  17        0.46        0.89      3.24 o 
  -6   1  17       23.38       20.76      5.76 o 
  -5   1  17       45.54       54.94      8.43 o 
  -4   1  17        2.37        2.58      3.32 o 
  -3   1  17       15.25       16.28      5.26 o 
  -2   1  17        6.36       10.47      4.97 o 
  -9   2  17      117.28      122.33     11.06 o 
  -8   2  17        7.85       15.91      5.12 o 
  -7   2  17        4.03        4.88      3.66 o 
  -6   2  17        0.27        0.81      2.68 o 
  -5   2  17        0.34        0.46      2.70 o 
  -4   2  17       24.74       26.45      6.60 o 
  -3   2  17        2.58        1.85      2.82 o 
  -8   3  17       70.18       71.07      9.21 o 
  -7   3  17       70.20       63.99      8.96 o 
  -6   3  17        1.00        4.48      3.53 o 
  -5   3  17        3.42        3.35      2.92 o 
  -4   3  17       25.49       23.62      4.94 o 
  -6   4  17        0.07        1.48      2.91 o 
  -5   4  17       63.61       62.71      8.42 o 
                                                 
